# Supplementary material for: In-vivo programmable acoustic manipulation of genetically engineered bacteria
Source: Nat Commun. 2023 Jun 6;14:3297. doi: 10.1038/s41467-023-38814-w (PMC10244463; doi:10.1038/s41467-023-38814-w)
Supplement: Supplementary file 7 — source data [file 41467_2023_38814_MOESM7_ESM.xlsx]

## Sheet: Fig.2
Fig. 2i					Fig. 2l					Fig. 2m					Fig. 2n
	ARF (×10-11N)				voltage (V)	cluster size (μm)	cluster formation time (s)			duty cycle (%)	cluster size (μm)	cluster formation time (s)			concentration of bacteria (×10-7 /mL)	cluster size (μm)
x (mm)	E.coli	GVs@E.coli			5	211	132			1	223	170.4			6.25	-
-1	0.119038	-0.00198744				208	150				205	216.6				-
-0.98	0.109165	-0.00181103				244	130.2				181	237				-
-0.96	0.0940403	-0.00156407			10	232	41.4			3	265	81			12.5	45
-0.94	0.0741414	-0.0012477				258	39.6				230	90.6				49
-0.92	0.0499477	-0.00086307				238	37.2				263	88.8				43
-0.9	0.021938	-0.000411306			15	223	12			5	252	46.8			25	77
-0.88	-0.0091493	0.000101011				255	15.6				247	46.8				78
-0.86	-0.0415386	0.000645558				206	16.8				254	48.6				82
-0.84	-0.0731949	0.00118857			20	196	10.8			7	395	6.6			50	146
-0.82	-0.102083	0.00169628				197	11.4				220	19.2				150
-0.8	-0.126168	0.00213493				210	10.8				270	22.8				145
-0.78	-0.143322	0.0024621			25	207	7.2			9	240	15			100	146
-0.76	-0.15104	0.0026008				202	7.8				240	16.2				170
-0.74	-0.146725	0.00246535				203	7.8				225	18				210
-0.72	-0.12778	0.00197012			30	270	3.6			10	223	12			200	223
-0.7	-0.0916073	0.00102945				248	4.2				255	15.6				255
-0.68	-0.0358801	-0.000420049				249	3.6				206	16.8				206
-0.66	0.0406472	-0.0023527
-0.64	0.13895	-0.00472054
-0.62	0.260002	-0.00747564
-0.6	0.404781	-0.01057
-0.58	0.573695	-0.0139549
-0.56	0.764901	-0.0175776
-0.54	0.975988	-0.0213848
-0.52	1.20455	-0.0253231
-0.5	1.44817	-0.0293391
-0.48	1.70392	-0.0333816
-0.46	1.96684	-0.0374091
-0.44	2.23141	-0.0413824
-0.42	2.49216	-0.0452623
-0.4	2.74357	-0.0490096
-0.38	2.98012	-0.0525728
-0.36	3.19606	-0.0558506
-0.34	3.38565	-0.0587292
-0.32	3.5431	-0.0610952
-0.3	3.66264	-0.0628349
-0.28	3.73909	-0.063849
-0.26	3.76964	-0.0640956
-0.24	3.75207	-0.0635474
-0.22	3.68415	-0.0621768
-0.2	3.56366	-0.0599564
-0.18	3.38931	-0.0568724
-0.16	3.16355	-0.0529655
-0.14	2.88976	-0.04829
-0.12	2.57133	-0.0429005
-0.1	2.21163	-0.0368511
-0.08	1.81476	-0.0302074
-0.06	1.38758	-0.0230793
-0.04	0.937681	-0.015588
-0.02	0.472628	-0.00785456
0	3.9443e-15	-7.39557e-17
0.02	-0.472628	0.00785456
0.04	-0.937681	0.015588
0.06	-1.38758	0.0230793
0.08	-1.81476	0.0302074
0.1	-2.21163	0.0368511
0.12	-2.57133	0.0429005
0.14	-2.88976	0.04829
0.16	-3.16355	0.0529655
0.18	-3.38931	0.0568724
0.2	-3.56366	0.0599564
0.22	-3.68415	0.0621768
0.24	-3.75207	0.0635474
0.26	-3.76964	0.0640956
0.28	-3.73909	0.063849
0.3	-3.66264	0.0628349
0.32	-3.5431	0.0610952
0.34	-3.38565	0.0587292
0.36	-3.19606	0.0558506
0.38	-2.98012	0.0525728
0.4	-2.74357	0.0490096
0.42	-2.49216	0.0452623
0.44	-2.23141	0.0413824
0.46	-1.96684	0.0374091
0.48	-1.70392	0.0333816
0.5	-1.44817	0.0293391
0.52	-1.20455	0.0253231
0.54	-0.975988	0.0213848
0.56	-0.764901	0.0175776
0.58	-0.573695	0.0139549
0.6	-0.404781	0.01057
0.62	-0.260002	0.00747564
0.64	-0.13895	0.00472054
0.66	-0.0406472	0.0023527
0.68	0.0358801	0.000420049
0.7	0.0916073	-0.00102945
0.72	0.12778	-0.00197012
0.74	0.146725	-0.00246535
0.76	0.15104	-0.0026008
0.78	0.143322	-0.0024621
0.8	0.126168	-0.00213493
0.82	0.102083	-0.00169628
0.84	0.0731949	-0.00118857
0.86	0.0415386	-0.000645558
0.88	0.0091493	-0.000101011
0.9	-0.021938	0.000411306
0.92	-0.0499477	0.00086307
0.94	-0.0741414	0.0012477
0.96	-0.0940403	0.00156407
0.98	-0.109165	0.00181103
1	-0.119038	0.00198744

## Sheet: Fig.3
Fig. 3a(I)				Fig. 3b(I)				Fig. 3c(I)
Exp. x	Exp. y			Exp. x	Exp. y			Exp1. x	Exp1. y	Exp2. x	Exp2. y
-0.76029	0.41156			-0.87928	-0.74131			0.86613	-0.5322	-0.9217	0.47045
-0.75432	0.41108			-0.87885	-0.74169			0.86652	-0.53445	-0.92212	0.47223
-0.75432	0.41108			-0.86447	-0.72095			0.86652	-0.53445	-0.9221	0.47225
-0.74117	0.4106			-0.86226	-0.71949			0.86636	-0.53486	-0.92206	0.47239
-0.74117	0.4106			-0.85814	-0.71927			0.86636	-0.53486	-0.92206	0.47239
-0.73976	0.41071			-0.85645	-0.71902			0.86663	-0.53564	-0.92236	0.4725
-0.73976	0.41071			-0.85344	-0.71748			0.86663	-0.53564	-0.92236	0.4725
-0.72805	0.40914			-0.85246	-0.7175			0.86688	-0.53588	-0.9223	0.47248
-0.72805	0.40914			-0.84998	-0.71794			0.8667	-0.53628	-0.92252	0.47218
-0.71979	0.40826			-0.83504	-0.69602			0.8667	-0.53628	-0.92252	0.47218
-0.71979	0.40826			-0.83468	-0.69514			0.8661	-0.53589	-0.92251	0.47207
-0.70612	0.40683			-0.83469	-0.69563			0.8661	-0.53589	-0.92251	0.47207
-0.70612	0.40683			-0.83246	-0.6956			0.86618	-0.53663	-0.92197	0.47137
-0.70303	0.4069			-0.83376	-0.69643			0.86617	-0.53665	-0.92197	0.47137
-0.70303	0.4069			-0.83053	-0.69519			0.86356	-0.5357	-0.9127	0.46775
-0.69965	0.40665			-0.82915	-0.69564			0.86356	-0.5357	-0.9127	0.46775
-0.69965	0.40665			-0.82811	-0.69407			0.86181	-0.53602	-0.91191	0.46718
-0.69965	0.40665			-0.81482	-0.67166			0.86181	-0.53602	-0.91191	0.46718
-0.68721	0.40436			-0.81458	-0.67114			0.86135	-0.5358	-0.9116	0.4668
-0.68603	0.40475			-0.81414	-0.67127			0.86135	-0.5358	-0.91157	0.46679
-0.68603	0.40475			-0.8141	-0.67119			0.86068	-0.53587	-0.91081	0.46705
-0.67666	0.40373			-0.81239	-0.67156			0.85432	-0.53832	-0.89587	0.46978
-0.67666	0.40373			-0.81216	-0.67074			0.85431	-0.53824	-0.89588	0.46976
-0.66416	0.40331			-0.80459	-0.65641			0.85183	-0.54007	-0.89445	0.47005
-0.66416	0.40331			-0.79964	-0.64765			0.85183	-0.54007	-0.89445	0.47005
-0.66416	0.40331			-0.79763	-0.64757			0.85015	-0.53945	-0.894	0.46991
-0.66302	0.40343			-0.79654	-0.64832			0.85015	-0.53945	-0.894	0.46991
-0.65073	0.40172			-0.79758	-0.64746			0.84898	-0.53977	-0.89345	0.46969
-0.65073	0.40172			-0.79672	-0.64744			0.84915	-0.53984	-0.89352	0.46972
-0.64494	0.40042			-0.79821	-0.64786			0.84437	-0.53985	-0.88107	0.468
-0.64494	0.40042			-0.79835	-0.64672			0.84437	-0.53985	-0.88105	0.46801
-0.63273	0.39893			-0.78749	-0.62585			0.84224	-0.54017	-0.87964	0.46746
-0.63273	0.39893			-0.78699	-0.62489			0.84224	-0.54017	-0.87964	0.46746
-0.63176	0.3985			-0.787	-0.62558			0.84093	-0.54028	-0.87954	0.46728
-0.63176	0.3985			-0.78791	-0.6268			0.84093	-0.54028	-0.87954	0.46728
-0.62676	0.39759			-0.78702	-0.62373			0.84009	-0.54069	-0.87855	0.46699
-0.62676	0.39759			-0.78564	-0.62418			0.83081	-0.53996	-0.86044	0.46433
-0.6167	0.39584			-0.77953	-0.61077			0.83081	-0.53996	-0.86044	0.46433
-0.61661	0.39579			-0.77608	-0.60069			0.82588	-0.54024	-0.85855	0.46349
-0.61561	0.39595			-0.77556	-0.60082			0.82588	-0.54024	-0.85855	0.46349
-0.61561	0.39595			-0.77532	-0.60104			0.82219	-0.54074	-0.85741	0.46342
-0.60988	0.39473			-0.77497	-0.60003			0.82219	-0.54074	-0.85741	0.46342
-0.60988	0.39473			-0.77471	-0.60147			0.82015	-0.54085	-0.85642	0.46329
-0.60397	0.39389			-0.77321	-0.60011			0.82015	-0.54085	-0.85642	0.46329
-0.60397	0.39389			-0.77432	-0.59967			0.81314	-0.54281	-0.84082	0.46328
-0.60371	0.39379			-0.76301	-0.58113			0.80842	-0.54377	-0.83956	0.46287
-0.60371	0.39379			-0.76133	-0.58197			0.80842	-0.54377	-0.83956	0.46287
-0.58749	0.39264			-0.76095	-0.57958			0.80842	-0.54377	-0.83954	0.46289
-0.58749	0.39264			-0.7613	-0.57985			0.80606	-0.5435	-0.83857	0.4633
-0.58289	0.39245			-0.76073	-0.58003			0.80193	-0.54304	-0.82627	0.46381
-0.58289	0.39245			-0.76153	-0.57979			0.80193	-0.54302	-0.82627	0.46381
-0.58054	0.39228			-0.76065	-0.57975			0.79879	-0.54275	-0.82493	0.46344
-0.58054	0.39228			-0.75261	-0.55707			0.79876	-0.54276	-0.82493	0.46344
-0.57135	0.39076			-0.75098	-0.5575			0.79734	-0.54271	-0.82467	0.46304
-0.57135	0.39076			-0.75074	-0.55852			0.79738	-0.54278	-0.82464	0.46298
-0.5649	0.38975			-0.75025	-0.55749			0.79549	-0.5423	-0.8233	0.46292
-0.5649	0.38975			-0.74984	-0.55779			0.79549	-0.5423	-0.8233	0.46292
-0.55467	0.38855			-0.74901	-0.55772			0.79132	-0.54313	-0.81532	0.46181
-0.55467	0.38855			-0.74829	-0.55713			0.78873	-0.54345	-0.81454	0.46154
-0.55338	0.38831			-0.73985	-0.52921			0.7888	-0.54347	-0.81454	0.46154
-0.55338	0.38831			-0.73896	-0.52878			0.78696	-0.54371	-0.81426	0.46164
-0.5438	0.38791			-0.73933	-0.52912			0.78696	-0.54371	-0.81426	0.46164
-0.5438	0.38791			-0.73925	-0.5293			0.78549	-0.54399	-0.81287	0.46147
-0.5438	0.38791			-0.73882	-0.52969			0.78544	-0.54392	-0.81286	0.46142
-0.53811	0.38754			-0.73893	-0.52977			0.77322	-0.54666	-0.79109	0.46241
-0.53696	0.38774			-0.73882	-0.52954			0.77322	-0.54666	-0.79109	0.46241
-0.53696	0.38774			-0.73877	-0.52909			0.76554	-0.548	-0.78976	0.46238
-0.53696	0.38774			-0.72607	-0.51257			0.76554	-0.548	-0.78976	0.46238
-0.52379	0.38448			-0.72652	-0.5128			0.76299	-0.54891	-0.78976	0.46217
-0.52379	0.38448			-0.72654	-0.51309			0.76299	-0.54891	-0.78976	0.46217
-0.52178	0.38455			-0.72647	-0.51297			0.76031	-0.54879	-0.78848	0.46247
-0.51834	0.38417			-0.72612	-0.51344			0.7603	-0.54879	-0.78851	0.46247
-0.51834	0.38417			-0.72589	-0.51313			0.75248	-0.55113	-0.76879	0.46457
-0.50773	0.38273			-0.72138	-0.49972			0.74758	-0.55189	-0.76679	0.46495
-0.50784	0.38273			-0.71736	-0.49015			0.74754	-0.55189	-0.76677	0.46497
-0.50784	0.38273			-0.7169	-0.49043			0.74578	-0.5519	-0.76665	0.46515
-0.49616	0.38139			-0.71551	-0.48993			0.74578	-0.5519	-0.76665	0.46515
-0.49616	0.38139			-0.71467	-0.49056			0.7438	-0.5515	-0.76562	0.46518
-0.48489	0.38061			-0.71502	-0.49056			0.74378	-0.55151	-0.76562	0.46518
-0.48349	0.38051			-0.71484	-0.49196			0.73742	-0.55287	-0.75451	0.46361
-0.48349	0.38051			-0.70717	-0.47992			0.73742	-0.55287	-0.75451	0.46361
-0.47389	0.37871			-0.69881	-0.46887			0.73332	-0.55383	-0.75398	0.46356
-0.47389	0.37871			-0.69855	-0.46974			0.73332	-0.55383	-0.75398	0.46356
-0.4705	0.37793			-0.69767	-0.46926			0.73419	-0.55509	-0.754	0.46381
-0.4705	0.37793			-0.69546	-0.46879			0.73419	-0.55509	-0.754	0.46381
-0.46825	0.37721			-0.69568	-0.46888			0.73152	-0.55394	-0.75301	0.46331
-0.46825	0.37721			-0.69448	-0.46732			0.72798	-0.55181	-0.74115	0.4562
-0.46825	0.37721			-0.69471	-0.46736			0.72794	-0.55181	-0.74114	0.45622
-0.45201	0.37535			-0.68022	-0.44328			0.72544	-0.55008	-0.74057	0.45594
-0.45055	0.37499			-0.68021	-0.442			0.72544	-0.55008	-0.74057	0.45594
-0.45055	0.37499			-0.67988	-0.44236			0.72341	-0.54915	-0.74022	0.45559
-0.44559	0.37389			-0.67919	-0.4423			0.72341	-0.54915	-0.74022	0.45559
-0.44559	0.37389			-0.67903	-0.44182			0.72165	-0.54836	-0.73887	0.45577
-0.43568	0.37279			-0.67874	-0.44129			0.72165	-0.54836	-0.73889	0.45578
-0.43568	0.37279			-0.67647	-0.44173			0.70548	-0.55276	-0.72415	0.45941
-0.42558	0.37103			-0.66868	-0.42127			0.70194	-0.55262	-0.72431	0.45986
-0.42558	0.37103			-0.66851	-0.42055			0.70193	-0.55257	-0.72431	0.45986
-0.42558	0.37103			-0.66748	-0.42048			0.70193	-0.55257	-0.72431	0.45986
-0.41878	0.36999			-0.66677	-0.4202			0.69897	-0.55268	-0.72357	0.45976
-0.41737	0.36965			-0.6661	-0.42007			0.69235	-0.552	-0.71374	0.4564
-0.41737	0.36965			-0.66675	-0.41905			0.69235	-0.552	-0.71372	0.4564
-0.40653	0.36676			-0.66619	-0.41949			0.68928	-0.55147	-0.71271	0.45621
-0.4065	0.36668			-0.65913	-0.39792			0.68928	-0.55147	-0.71271	0.45621
-0.40425	0.36647			-0.65852	-0.39822			0.68665	-0.55112	-0.71229	0.45638
-0.4042	0.36639			-0.65891	-0.39832			0.68665	-0.55112	-0.71229	0.45638
-0.40143	0.36605			-0.65845	-0.39845			0.68546	-0.55102	-0.71162	0.4562
-0.40143	0.36605			-0.65819	-0.39786			0.68546	-0.55102	-0.71162	0.4562
-0.40143	0.36605			-0.65821	-0.39811			0.68182	-0.55081	-0.70465	0.45361
-0.38997	0.36413			-0.65831	-0.39855			0.68177	-0.55083	-0.70462	0.4536
-0.3888	0.36351			-0.64262	-0.37578			0.67974	-0.55047	-0.70428	0.45377
-0.3888	0.36351			-0.64184	-0.37575			0.67856	-0.55073	-0.70427	0.45374
-0.38068	0.36266			-0.6413	-0.37623			0.67856	-0.55073	-0.70427	0.45374
-0.38068	0.36266			-0.64	-0.37686			0.67756	-0.55025	-0.70372	0.45408
-0.38068	0.36266			-0.63884	-0.37654			0.67749	-0.55026	-0.70372	0.45408
-0.36865	0.36116			-0.63821	-0.37661			0.67333	-0.55305	-0.698	0.45926
-0.36745	0.36161			-0.63839	-0.37699			0.6733	-0.55306	-0.698	0.45926
-0.36745	0.36161			-0.63288	-0.36626			0.67196	-0.55437	-0.69763	0.45986
-0.36745	0.36161			-0.62606	-0.35724			0.67194	-0.55438	-0.69757	0.45982
-0.35256	0.35821			-0.6263	-0.35833			0.67064	-0.5547	-0.69753	0.46038
-0.35256	0.35821			-0.62533	-0.35849			0.67064	-0.5547	-0.69753	0.46038
-0.35182	0.35796			-0.62613	-0.35798			0.67021	-0.55515	-0.69682	0.46024
-0.35192	0.35795			-0.62598	-0.35727			0.67021	-0.55515	-0.69682	0.46024
-0.33565	0.35541			-0.62562	-0.35735			0.66455	-0.55272	-0.68964	0.45244
-0.33326	0.35574			-0.62506	-0.3577			0.66241	-0.55255	-0.68926	0.452
-0.33326	0.35574			-0.61445	-0.33571			0.66241	-0.55255	-0.68926	0.452
-0.33326	0.35574			-0.61451	-0.33555			0.66079	-0.55208	-0.68856	0.45213
-0.33036	0.35441			-0.61486	-0.33558			0.66068	-0.55199	-0.68856	0.45223
-0.33036	0.35441			-0.61532	-0.33497			0.65956	-0.55121	-0.68744	0.45244
-0.32044	0.35222			-0.61489	-0.33563			0.65958	-0.5512	-0.68744	0.45244
-0.32044	0.35222			-0.61456	-0.33585			0.65128	-0.5529	-0.67035	0.45685
-0.3199	0.35255			-0.60869	-0.32499			0.65128	-0.5529	-0.67035	0.45685
-0.3128	0.35064			-0.60277	-0.31577			0.64732	-0.55373	-0.66926	0.45733
-0.3128	0.35064			-0.60143	-0.31525			0.64732	-0.55373	-0.66926	0.45733
-0.30553	0.35018			-0.60198	-0.31532			0.64487	-0.55445	-0.66906	0.45804
-0.30553	0.35018			-0.6016	-0.31503			0.64487	-0.55445	-0.66906	0.45804
-0.30464	0.35048			-0.60128	-0.31439			0.64321	-0.55527	-0.66803	0.45866
-0.30464	0.35048			-0.60109	-0.31461			0.62756	-0.56329	-0.6549	0.46935
-0.30464	0.35048			-0.60028	-0.31439			0.62755	-0.56331	-0.6549	0.46935
-0.29375	0.34911			-0.5892	-0.29362			0.62013	-0.56763	-0.65433	0.47006
-0.28908	0.34942			-0.58806	-0.29305			0.62014	-0.56761	-0.65433	0.47006
-0.28908	0.34942			-0.58772	-0.29365			0.61518	-0.56919	-0.65434	0.47028
-0.27579	0.34774			-0.58779	-0.29368			0.61518	-0.56919	-0.65434	0.47028
-0.27587	0.34777			-0.58886	-0.29361			0.60627	-0.57324	-0.64808	0.46975
-0.27468	0.34787			-0.58847	-0.29421			0.60627	-0.57324	-0.64808	0.46975
-0.27468	0.34787			-0.58194	-0.28071			0.60275	-0.57435	-0.64753	0.46986
-0.27124	0.34725			-0.57579	-0.26939			0.60277	-0.57434	-0.64753	0.46986
-0.27124	0.34725			-0.57538	-0.26874			0.60066	-0.57505	-0.64682	0.46956
-0.27124	0.34725			-0.57477	-0.26775			0.60066	-0.57505	-0.64682	0.46956
-0.26312	0.34573			-0.57459	-0.26776			0.59922	-0.57561	-0.64595	0.46978
-0.26304	0.34573			-0.57498	-0.26848			0.59385	-0.5749	-0.63412	0.47113
-0.26265	0.34555			-0.57596	-0.26881			0.59388	-0.5749	-0.63413	0.47114
-0.25804	0.34507			-0.57423	-0.2689			0.59055	-0.57395	-0.63333	0.47145
-0.25804	0.34507			-0.56411	-0.24827			0.59053	-0.57396	-0.63333	0.47145
-0.25532	0.34494			-0.56423	-0.24872			0.58812	-0.57365	-0.63288	0.47182
-0.25532	0.34494			-0.56385	-0.24755			0.58812	-0.57365	-0.63288	0.47182
-0.25472	0.3448			-0.56367	-0.24799			0.58629	-0.57358	-0.63188	0.47195
-0.25472	0.3448			-0.56263	-0.24762			0.58629	-0.57358	-0.63188	0.47195
-0.25472	0.3448			-0.56174	-0.24806			0.57762	-0.57657	-0.62146	0.47506
-0.23711	0.34331			-0.56237	-0.24822			0.57762	-0.57657	-0.62146	0.47506
-0.23711	0.34331			-0.55446	-0.22356			0.57055	-0.57721	-0.62073	0.47551
-0.23384	0.34283			-0.55627	-0.22417			0.5663	-0.57843	-0.62078	0.47543
-0.22096	0.34257			-0.55597	-0.22465			0.5663	-0.57843	-0.62078	0.47543
-0.22096	0.34257			-0.55533	-0.22392			0.56631	-0.57845	-0.62073	0.47544
-0.22096	0.34257			-0.55575	-0.22423			0.56194	-0.5786	-0.62028	0.47537
-0.21997	0.34256			-0.55344	-0.2242			0.55093	-0.57868	-0.6095	0.4745
-0.21373	0.34126			-0.55417	-0.22452			0.5509	-0.57871	-0.6095	0.4745
-0.21373	0.34126			-0.54795	-0.2124			0.54691	-0.57866	-0.60921	0.47395
-0.21373	0.34126			-0.54144	-0.19985			0.54691	-0.57866	-0.60921	0.47395
-0.20458	0.33919			-0.54169	-0.19945			0.54492	-0.57836	-0.60911	0.47388
-0.20458	0.33919			-0.54262	-0.19981			0.54492	-0.57836	-0.60911	0.47388
-0.20432	0.33862			-0.54203	-0.20083			0.54272	-0.57863	-0.60813	0.47407
-0.20432	0.33862			-0.54227	-0.20009			0.54273	-0.57861	-0.60813	0.4741
-0.19839	0.33745			-0.54065	-0.20048			0.53227	-0.58343	-0.59824	0.47748
-0.19839	0.33745			-0.54143	-0.19951			0.52723	-0.58445	-0.59773	0.47766
-0.19497	0.33734			-0.53259	-0.18213			0.52723	-0.58445	-0.5977	0.47766
-0.19497	0.33734			-0.53317	-0.18254			0.52457	-0.58549	-0.59783	0.47797
-0.19449	0.33665			-0.53079	-0.18334			0.52457	-0.58549	-0.59783	0.47797
-0.19449	0.33665			-0.53093	-0.18282			0.52181	-0.58572	-0.59692	0.47854
-0.18077	0.33695			-0.53064	-0.18301			0.52178	-0.58573	-0.59692	0.47854
-0.18077	0.33695			-0.53071	-0.18319			0.51285	-0.58958	-0.58347	0.48506
-0.17963	0.33741			-0.52518	-0.17042			0.51285	-0.58958	-0.58347	0.48506
-0.17963	0.33741			-0.51917	-0.16034			0.50686	-0.59116	-0.58288	0.48555
-0.16361	0.33631			-0.51934	-0.16058			0.50686	-0.59116	-0.58288	0.48555
-0.16261	0.33604			-0.51958	-0.1611			0.50455	-0.59107	-0.58249	0.48562
-0.16261	0.33604			-0.51878	-0.16011			0.50455	-0.59107	-0.58249	0.48562
-0.15509	0.33658			-0.52003	-0.15963			0.50194	-0.59146	-0.58171	0.48553
-0.15517	0.3366			-0.5204	-0.15985			0.49598	-0.59094	-0.57282	0.48541
-0.15517	0.3366			-0.51973	-0.15906			0.49603	-0.59096	-0.57277	0.48539
-0.14749	0.33726			-0.51049	-0.13764			0.49199	-0.59114	-0.57182	0.48546
-0.14749	0.33726			-0.50994	-0.13665			0.49199	-0.59114	-0.57182	0.48546
-0.14669	0.33689			-0.51004	-0.13553			0.48882	-0.59148	-0.57078	0.48618
-0.14669	0.33689			-0.51006	-0.1354			0.48882	-0.59148	-0.57078	0.48618
-0.14077	0.33565			-0.51037	-0.13551			0.48114	-0.59258	-0.56081	0.48878
-0.13961	0.33574			-0.50924	-0.13614			0.48114	-0.59258	-0.56081	0.48878
-0.13961	0.33574			-0.51062	-0.13644			0.47716	-0.59311	-0.55982	0.48909
-0.13796	0.33507			-0.49813	-0.11801			0.47716	-0.59311	-0.55982	0.48909
-0.13796	0.33507			-0.49806	-0.1179			0.475	-0.59345	-0.56001	0.48958
-0.13796	0.33507			-0.49833	-0.11786			0.475	-0.59345	-0.56001	0.48958
-0.12307	0.33514			-0.4978	-0.11901			0.47408	-0.59339	-0.55939	0.48999
-0.12307	0.33514			-0.49783	-0.11792			0.47408	-0.59339	-0.55939	0.48999
-0.12307	0.33514			-0.49799	-0.11795			0.46939	-0.59426	-0.55164	0.49202
-0.12171	0.33578			-0.49841	-0.11747			0.46652	-0.59514	-0.55096	0.49266
-0.11799	0.33481			-0.48364	-0.09583			0.46652	-0.59514	-0.55096	0.49266
-0.10963	0.33357			-0.4843	-0.09546			0.46446	-0.59545	-0.55116	0.49269
-0.10963	0.33357			-0.48363	-0.09631			0.46446	-0.59545	-0.55116	0.49269
-0.10096	0.33386			-0.48394	-0.09644			0.46357	-0.59567	-0.55021	0.49291
-0.10096	0.33386			-0.48413	-0.09582			0.46357	-0.59567	-0.55021	0.49291
-0.10096	0.33386			-0.48404	-0.09508			0.44913	-0.59572	-0.5343	0.4952
-0.09419	0.33392			-0.48423	-0.09511			0.44913	-0.59572	-0.5343	0.4952
-0.09419	0.33392			-0.47621	-0.07135			0.44283	-0.59572	-0.53366	0.49578
-0.09373	0.33386			-0.4771	-0.07182			0.4393	-0.59617	-0.53347	0.49575
-0.09373	0.33386			-0.47618	-0.07207			0.43935	-0.59621	-0.53349	0.49574
-0.08437	0.33347			-0.47676	-0.07277			0.43934	-0.59617	-0.53339	0.49576
-0.08437	0.33347			-0.47698	-0.07159			0.43737	-0.59612	-0.53278	0.49583
-0.08213	0.33371			-0.47694	-0.07159			0.43261	-0.59571	-0.52524	0.49505
-0.08213	0.33371			-0.47715	-0.07027			0.43261	-0.59568	-0.52524	0.49505
-0.0793	0.33376			-0.47141	-0.05927			0.43224	-0.59503	-0.52452	0.49512
-0.0793	0.33376			-0.4638	-0.04765			0.43224	-0.59503	-0.52452	0.49512
-0.063	0.33434			-0.46314	-0.04745			0.43072	-0.59519	-0.52448	0.49532
-0.063	0.33434			-0.46314	-0.04683			0.43072	-0.59519	-0.52448	0.49532
-0.06251	0.33413			-0.4622	-0.04554			0.43033	-0.59498	-0.52341	0.4958
-0.06251	0.33413			-0.46235	-0.04572			0.43043	-0.59494	-0.52342	0.49581
-0.05743	0.33377			-0.4625	-0.04595			0.42542	-0.59533	-0.51158	0.4997
-0.05743	0.33377			-0.45493	-0.03775			0.42334	-0.59536	-0.51069	0.50052
-0.05076	0.33341			-0.44531	-0.02886			0.42339	-0.59533	-0.51068	0.5005
-0.05076	0.33341			-0.44432	-0.02813			0.42113	-0.5956	-0.51081	0.5005
-0.04289	0.33263			-0.44531	-0.02819			0.42113	-0.5956	-0.51081	0.5005
-0.04289	0.33263			-0.44508	-0.02769			0.4201	-0.5957	-0.50993	0.50137
-0.03883	0.33227			-0.44577	-0.02762			0.4201	-0.5957	-0.50993	0.50137
-0.03883	0.33227			-0.44609	-0.02748			0.4097	-0.60524	-0.50042	0.51388
-0.03824	0.33194			-0.44575	-0.02699			0.40964	-0.60522	-0.50049	0.51389
-0.03824	0.33194			-0.43853	-0.00473			0.40561	-0.60825	-0.49973	0.51539
-0.02713	0.33272			-0.43876	-0.00552			0.40561	-0.60825	-0.49973	0.51539
-0.02713	0.33272			-0.43918	-0.00515			0.40273	-0.60977	-0.49966	0.51551
-0.025	0.33273			-0.43906	-0.00497			0.40273	-0.60977	-0.49966	0.51551
-0.025	0.33273			-0.4394	-0.00423			0.40234	-0.61035	-0.49901	0.51557
-0.0209	0.33255			-0.43873	-0.00437			0.40231	-0.61035	-0.49898	0.51557
-0.0209	0.33255			-0.43305	0.00678			0.39921	-0.60937	-0.47911	0.51244
-0.00704	0.33271			-0.42403	0.01902			0.39731	-0.60915	-0.47842	0.51249
-0.00704	0.33271			-0.42392	0.02018			0.39729	-0.60917	-0.47844	0.51246
-0.00539	0.3335			-0.42382	0.01958			0.39546	-0.60962	-0.47767	0.51234
-0.00539	0.3335			-0.42446	0.02052			0.39546	-0.60962	-0.47767	0.51234
-0.00327	0.33217			-0.4237	0.02002			0.39088	-0.60949	-0.46744	0.51222
-0.00327	0.33217			-0.42323	0.02067			0.39088	-0.60949	-0.46744	0.51222
-0.000316862	0.33135			-0.42424	0.02101			0.38896	-0.60944	-0.46735	0.51241
-0.000146513	0.33133			-0.41456	0.0405			0.38896	-0.60944	-0.46735	0.51241
-0.000216317	0.33131			-0.41443	0.04138			0.38773	-0.61033	-0.46724	0.51267
-0.000216317	0.33131			-0.41539	0.04195			0.38773	-0.61033	-0.46724	0.51267
0.01506	0.33159			-0.41566	0.04167			0.38607	-0.60968	-0.46669	0.51247
0.01506	0.33159			-0.41536	0.04292			0.38607	-0.60968	-0.46669	0.51247
0.01506	0.33159			-0.41576	0.04305			0.373	-0.60872	-0.44739	0.51492
0.01706	0.33204			-0.41557	0.04285			0.3668	-0.60809	-0.44665	0.5152
0.03201	0.33164			-0.39983	0.06523			0.3668	-0.60809	-0.44665	0.5152
0.03201	0.33164			-0.39962	0.06514			0.36459	-0.60812	-0.44723	0.51533
0.03342	0.33181			-0.39962	0.06696			0.36459	-0.60812	-0.44723	0.51533
0.03577	0.33242			-0.3998	0.06753			0.3625	-0.60799	-0.44601	0.51584
0.03577	0.33242			-0.39964	0.06758			0.3625	-0.60799	-0.44601	0.51584
0.03577	0.33242			-0.39959	0.06834			0.34656	-0.60312	-0.41752	0.52093
0.04052	0.33408			-0.39884	0.06948			0.34656	-0.60312	-0.41752	0.52093
0.04052	0.33408			-0.38437	0.09274			0.33961	-0.60141	-0.41673	0.52106
0.04143	0.33415			-0.38578	0.09289			0.33729	-0.60109	-0.41709	0.52133
0.04143	0.33415			-0.38633	0.09303			0.33729	-0.60107	-0.4171	0.52138
0.05103	0.3339			-0.386	0.09359			0.33729	-0.60107	-0.4171	0.52138
0.05103	0.3339			-0.38693	0.09378			0.33472	-0.60034	-0.41588	0.52134
0.0582	0.33432			-0.38723	0.09365			0.32976	-0.60031	-0.4009	0.5287
0.0582	0.33432			-0.38724	0.09397			0.32967	-0.6003	-0.4009	0.5287
0.05898	0.33431			-0.38726	0.09377			0.32764	-0.59997	-0.40093	0.52882
0.05898	0.33431			-0.37769	0.11363			0.32766	-0.59999	-0.40093	0.52882
0.07278	0.33341			-0.37739	0.11352			0.32679	-0.59978	-0.40143	0.52874
0.07278	0.33341			-0.3776	0.11415			0.32679	-0.59978	-0.40143	0.52874
0.0748	0.33354			-0.37725	0.1142			0.32523	-0.59872	-0.40058	0.52837
0.0748	0.33354			-0.37777	0.11457			0.32523	-0.59872	-0.40058	0.52837
0.08678	0.33483			-0.37786	0.11468			0.31529	-0.59648	-0.38236	0.52383
0.08678	0.33483			-0.37341	0.12407			0.31529	-0.59648	-0.38237	0.52386
0.08847	0.33488			-0.36685	0.13609			0.31143	-0.59503	-0.3821	0.52364
0.08847	0.33488			-0.36809	0.1356			0.30962	-0.59443	-0.38163	0.52347
0.09299	0.3348			-0.36744	0.13637			0.30962	-0.59443	-0.38163	0.52347
0.09299	0.3348			-0.36804	0.13733			0.30819	-0.59328	-0.38084	0.52332
0.10064	0.33475			-0.36845	0.13649			0.30817	-0.59329	-0.38085	0.52334
0.10064	0.33475			-0.36944	0.13712			0.30275	-0.58761	-0.37281	0.52593
0.10139	0.33463			-0.369	0.13791			0.30275	-0.58761	-0.37281	0.52593
0.10139	0.33463			-0.36185	0.15674			0.30082	-0.58508	-0.37269	0.52618
0.11411	0.33385			-0.36121	0.15675			0.30082	-0.58508	-0.37269	0.52618
0.11411	0.33385			-0.36115	0.15748			0.30041	-0.58386	-0.37309	0.52583
0.11964	0.33357			-0.36175	0.15749			0.30036	-0.58375	-0.37317	0.52587
0.11964	0.33357			-0.36225	0.15801			0.29921	-0.58304	-0.37254	0.52575
0.12091	0.33379			-0.36165	0.1574			0.29921	-0.58304	-0.37254	0.52575
0.12091	0.33379			-0.35646	0.16606			0.29176	-0.58161	-0.3578	0.52625
0.13136	0.33376			-0.34815	0.17751			0.29004	-0.58059	-0.35782	0.52598
0.13136	0.33376			-0.34796	0.17863			0.29002	-0.58059	-0.35782	0.52598
0.13667	0.3335			-0.34831	0.17774			0.29015	-0.58074	-0.35771	0.52636
0.13667	0.3335			-0.34823	0.178			0.29015	-0.58074	-0.35771	0.52636
0.14797	0.33277			-0.34828	0.17882			0.28667	-0.58136	-0.34767	0.52972
0.14797	0.33277			-0.34925	0.17865			0.28663	-0.58147	-0.34771	0.5298
0.14898	0.33253			-0.34835	0.17838			0.28624	-0.58255	-0.34753	0.52978
0.14898	0.33253			-0.33542	0.20035			0.28624	-0.58255	-0.34753	0.52978
0.15476	0.33304			-0.3354	0.20046			0.2855	-0.58217	-0.34748	0.52987
0.15476	0.33304			-0.33491	0.20122			0.2855	-0.58217	-0.34748	0.52987
0.16037	0.33266			-0.33585	0.20087			0.28551	-0.58237	-0.34711	0.5299
0.16037	0.33266			-0.33575	0.20105			0.28551	-0.58237	-0.34711	0.5299
0.16037	0.33266			-0.3353	0.20082			0.28077	-0.57979	-0.33972	0.52704
0.16141	0.33293			-0.33494	0.20132			0.27918	-0.57874	-0.3396	0.52675
0.17415	0.33173			-0.32191	0.22538			0.27917	-0.57866	-0.33959	0.52675
0.17415	0.33173			-0.32233	0.22546			0.2781	-0.57794	-0.33934	0.52667
0.17885	0.33129			-0.32277	0.22512			0.2781	-0.57797	-0.33934	0.52667
0.17885	0.33129			-0.32263	0.22424			0.27714	-0.57716	-0.3383	0.5266
0.18057	0.3315			-0.32295	0.22472			0.27714	-0.57716	-0.3383	0.5266
0.18057	0.3315			-0.32233	0.22425			0.26949	-0.5762	-0.31739	0.5284
0.18709	0.33244			-0.32252	0.22373			0.26949	-0.5762	-0.31739	0.5284
0.18709	0.33244			-0.31009	0.24314			0.26792	-0.57596	-0.31697	0.52837
0.18806	0.33229			-0.31033	0.24264			0.26792	-0.57596	-0.31697	0.52837
0.18806	0.33229			-0.3093	0.24185			0.26645	-0.57494	-0.3167	0.5286
0.20281	0.3313			-0.30874	0.24197			0.26645	-0.57494	-0.3167	0.5286
0.20281	0.3313			-0.30859	0.2429			0.26575	-0.57451	-0.31614	0.52891
0.2041	0.3313			-0.30996	0.24217			0.26213	-0.57519	-0.30367	0.53194
0.2041	0.3313			-0.31011	0.24251			0.26215	-0.57521	-0.30367	0.53194
0.21218	0.3316			-0.30594	0.25138			0.2607	-0.57611	-0.3032	0.5323
0.21218	0.3316			-0.29924	0.26273			0.2607	-0.57611	-0.3032	0.5323
0.21883	0.33159			-0.30016	0.26278			0.25991	-0.57611	-0.30092	0.53184
0.21883	0.33159			-0.30068	0.26266			0.25991	-0.57611	-0.30092	0.53184
0.21958	0.33145			-0.3006	0.26289			0.2592	-0.57644	-0.29848	0.53133
0.21958	0.33145			-0.30046	0.26244			0.2592	-0.57644	-0.29848	0.53133
0.23115	0.3317			-0.30115	0.26283			0.24425	-0.56728	-0.27969	0.52368
0.23115	0.3317			-0.29514	0.26998			0.24425	-0.5673	-0.27964	0.52364
0.23423	0.33149			-0.28688	0.28103			0.23939	-0.56431	-0.27943	0.52298
0.23423	0.33149			-0.28665	0.28112			0.23635	-0.56227	-0.27921	0.52301
0.23555	0.33183			-0.28687	0.28084			0.23625	-0.56225	-0.27918	0.52301
0.23555	0.33183			-0.28656	0.28122			0.23621	-0.5623	-0.27924	0.52301
0.24336	0.33159			-0.28622	0.28088			0.23487	-0.56115	-0.27832	0.52324
0.24336	0.33159			-0.28672	0.28148			0.22241	-0.55976	-0.25748	0.52539
0.24403	0.33133			-0.28654	0.28196			0.22241	-0.55976	-0.25748	0.52539
0.24403	0.33133			-0.27245	0.30213			0.21814	-0.55955	-0.25675	0.52618
0.25944	0.33287			-0.27299	0.3025			0.21814	-0.55955	-0.25675	0.52618
0.25944	0.33287			-0.27284	0.30332			0.21592	-0.55868	-0.25678	0.52634
0.2604	0.33281			-0.27245	0.30284			0.21592	-0.55868	-0.25678	0.52634
0.2604	0.33281			-0.27369	0.30273			0.21459	-0.55817	-0.25592	0.52626
0.26801	0.33314			-0.27433	0.30304			0.21459	-0.55817	-0.25592	0.52626
0.26801	0.33314			-0.27358	0.30271			0.20651	-0.55127	-0.24361	0.52401
0.27243	0.33332			-0.26211	0.32396			0.20516	-0.54959	-0.24364	0.52425
0.27243	0.33332			-0.2621	0.32305			0.20516	-0.54959	-0.24364	0.52425
0.2737	0.33318			-0.26275	0.32392			0.20353	-0.54839	-0.24263	0.52438
0.2737	0.33318			-0.26281	0.3241			0.20353	-0.54839	-0.24263	0.52438
0.28971	0.33447			-0.2622	0.32358			0.19889	-0.54781	-0.23255	0.52624
0.28971	0.33447			-0.26262	0.3238			0.19889	-0.54779	-0.23255	0.52624
0.29215	0.33451			-0.26279	0.32228			0.19667	-0.54691	-0.23262	0.52656
0.29215	0.33451			-0.25016	0.35096			0.19667	-0.54691	-0.23262	0.52656
0.29398	0.33443			-0.25027	0.35105			0.19606	-0.54665	-0.23291	0.5263
0.29398	0.33443			-0.25076	0.35062			0.19606	-0.54665	-0.23291	0.5263
0.29981	0.33537			-0.25072	0.35052			0.19424	-0.54576	-0.23208	0.52635
0.29981	0.33537			-0.2525	0.35047			0.19424	-0.54576	-0.23208	0.52635
0.29981	0.33537			-0.25244	0.35049			0.19002	-0.54176	-0.22198	0.52657
0.30066	0.33542			-0.25222	0.35066			0.18742	-0.53956	-0.22185	0.52625
0.30602	0.33618			-0.23953	0.37063			0.18745	-0.53959	-0.22185	0.52625
0.30602	0.33618			-0.23994	0.37034			0.1863	-0.53758	-0.22171	0.52616
0.31264	0.33676			-0.23983	0.37044			0.1863	-0.53758	-0.22171	0.52616
0.31264	0.33676			-0.24024	0.37075			0.18488	-0.5367	-0.22112	0.52616
0.32353	0.33802			-0.24071	0.37076			0.18488	-0.5367	-0.22112	0.52616
0.32353	0.33802			-0.24088	0.36976			0.17962	-0.53654	-0.21097	0.52476
0.32824	0.3382			-0.24053	0.36964			0.17962	-0.53654	-0.21097	0.52476
0.32824	0.3382			-0.22534	0.39657			0.17644	-0.53582	-0.21086	0.52424
0.32971	0.33848			-0.22561	0.39733			0.17645	-0.5358	-0.21089	0.52421
0.32971	0.33848			-0.22538	0.3973			0.17545	-0.53555	-0.21068	0.52428
0.34112	0.33862			-0.22627	0.39722			0.17541	-0.5355	-0.21077	0.52429
0.34112	0.33862			-0.22609	0.39702			0.17366	-0.53446	-0.20996	0.5248
0.34249	0.33847			-0.22628	0.39677			0.17364	-0.53448	-0.20998	0.52481
0.34249	0.33847			-0.2255	0.3963			0.16421	-0.53547	-0.19606	0.52945
0.34698	0.3392			-0.2198	0.40476			0.15948	-0.53474	-0.19575	0.52968
0.34698	0.3392			-0.20909	0.41953			0.15948	-0.53474	-0.19575	0.52968
0.35794	0.33991			-0.20902	0.41978			0.15635	-0.53367	-0.19533	0.52995
0.35794	0.33991			-0.20945	0.4182			0.15635	-0.53367	-0.19533	0.52995
0.35912	0.33977			-0.20939	0.41822			0.15456	-0.53328	-0.19434	0.52975
0.35912	0.33977			-0.20934	0.4182			0.15455	-0.53338	-0.19428	0.52973
0.36619	0.34089			-0.21002	0.41837			0.14315	-0.53468	-0.17121	0.53032
0.36619	0.34089			-0.20952	0.41928			0.14315	-0.53468	-0.17121	0.53032
0.37329	0.34117			-0.19813	0.43861			0.13786	-0.53489	-0.17052	0.53071
0.37329	0.34117			-0.19851	0.43912			0.13508	-0.53497	-0.17001	0.53101
0.38716	0.34369			-0.19816	0.43864			0.13504	-0.53494	-0.17001	0.53101
0.38716	0.34369			-0.19802	0.4391			0.13506	-0.53495	-0.16998	0.53101
0.39088	0.34354			-0.19729	0.43845			0.13234	-0.53371	-0.16941	0.53077
0.39088	0.34354			-0.19814	0.43822			0.12712	-0.53047	-0.16179	0.52657
0.39365	0.34438			-0.19372	0.44455			0.12716	-0.53052	-0.16188	0.52653
0.39365	0.34438			-0.18782	0.45791			0.12409	-0.5286	-0.16184	0.52635
0.4072	0.35119			-0.18737	0.45721			0.12409	-0.5286	-0.16184	0.52635
0.4072	0.35119			-0.18761	0.45634			0.12291	-0.52781	-0.16193	0.52636
0.40885	0.35144			-0.18758	0.45678			0.12291	-0.52781	-0.16193	0.52636
0.40885	0.35144			-0.18697	0.45673			0.11413	-0.52441	-0.13959	0.52493
0.41507	0.35213			-0.18681	0.45707			0.11413	-0.52441	-0.13959	0.52493
0.41507	0.35213			-0.18719	0.45619			0.11	-0.52278	-0.13907	0.52456
0.42725	0.35254			-0.1763	0.47712			0.1074	-0.52097	-0.13907	0.52453
0.42725	0.35254			-0.17609	0.47588			0.10737	-0.52099	-0.13902	0.52446
0.42884	0.35148			-0.17662	0.47565			0.10671	-0.52091	-0.13854	0.52489
0.42884	0.35148			-0.17571	0.475			0.10671	-0.52091	-0.13854	0.52489
0.4371	0.35325			-0.17655	0.4736			0.10086	-0.52398	-0.12531	0.53624
0.4371	0.35325			-0.17665	0.47298			0.10085	-0.524	-0.12531	0.53621
0.44243	0.35284			-0.17121	0.47916			0.09841	-0.52656	-0.1246	0.53701
0.44243	0.35284			-0.16272	0.49501			0.09841	-0.52656	-0.1246	0.53701
0.44343	0.35279			-0.16263	0.49538			0.0963	-0.52697	-0.12432	0.53754
0.44343	0.35279			-0.16328	0.49391			0.0963	-0.52697	-0.12432	0.53754
0.45877	0.35277			-0.162	0.49281			0.09539	-0.52759	-0.12317	0.53755
0.45877	0.35277			-0.16135	0.4918			0.09539	-0.52759	-0.12317	0.53755
0.45877	0.35277			-0.1617	0.49099			0.08529	-0.52998	-0.10395	0.54233
0.46351	0.35406			-0.16207	0.49003			0.0853	-0.53003	-0.10396	0.54235
0.48133	0.36108			-0.14847	0.50724			0.08126	-0.53157	-0.10363	0.54263
0.48133	0.36108			-0.14881	0.50694			0.0785	-0.53121	-0.10334	0.54281
0.48358	0.3611			-0.14885	0.50487			0.07851	-0.53116	-0.10333	0.54279
0.48358	0.3611			-0.14966	0.50425			0.07756	-0.531	-0.1026	0.54289
0.49036	0.36256			-0.14916	0.50445			0.07756	-0.531	-0.1026	0.54289
0.49036	0.36256			-0.14931	0.50446			0.07175	-0.53491	-0.09172	0.54058
0.49931	0.36482			-0.14963	0.50412			0.07176	-0.53493	-0.09172	0.54058
0.49931	0.36482			-0.14051	0.52661			0.07036	-0.5385	-0.09132	0.53958
0.50027	0.36445			-0.13978	0.52744			0.07036	-0.5385	-0.09133	0.53957
0.50027	0.36445			-0.14041	0.52754			0.06936	-0.54008	-0.09114	0.53938
0.51406	0.36641			-0.14083	0.52792			0.06936	-0.54008	-0.09114	0.53938
0.51406	0.36641			-0.1419	0.52695			0.06903	-0.54156	-0.09071	0.53931
0.52091	0.36613			-0.14173	0.52767			0.06903	-0.54156	-0.09071	0.53931
0.52091	0.36613			-0.14103	0.52789			0.06421	-0.54216	-0.07904	0.53732
0.5227	0.36634			-0.13688	0.53483			0.06196	-0.5422	-0.07876	0.53694
0.5227	0.36634			-0.12696	0.55077			0.06197	-0.54218	-0.07876	0.53694
0.53413	0.36718			-0.12742	0.55163			0.0606	-0.54303	-0.07856	0.53663
0.53414	0.36713			-0.12648	0.55151			0.0606	-0.54303	-0.07856	0.53663
0.53887	0.36741			-0.12667	0.55134			0.05973	-0.54377	-0.07815	0.53669
0.53887	0.36741			-0.12707	0.55154			0.05973	-0.54377	-0.07815	0.53669
0.55415	0.36647			-0.12727	0.55222			0.05543	-0.54426	-0.06995	0.5355
0.55415	0.36647			-0.12722	0.55302			0.05543	-0.54426	-0.06995	0.5355
0.55648	0.36635			-0.11239	0.57334			0.05321	-0.54509	-0.06918	0.53588
0.55648	0.36635			-0.11258	0.57309			0.05149	-0.54478	-0.06873	0.53545
0.56314	0.36715			-0.11367	0.57271			0.05148	-0.54476	-0.06871	0.53545
0.56314	0.36715			-0.11297	0.57261			0.05145	-0.54475	-0.06873	0.5354
0.57112	0.36776			-0.11284	0.57329			0.05108	-0.54491	-0.06789	0.53591
0.57112	0.36776			-0.11355	0.57311			0.04574	-0.54696	-0.05583	0.54013
0.57232	0.36783			-0.11073	0.57861			0.04574	-0.54696	-0.05583	0.54013
0.57232	0.36783			-0.10419	0.5947			0.04286	-0.54987	-0.05496	0.54059
0.58406	0.37035			-0.10477	0.59585			0.04285	-0.54986	-0.05496	0.54059
0.58406	0.37035			-0.10449	0.59554			0.04013	-0.55118	-0.0546	0.54036
0.58946	0.37092			-0.10523	0.59596			0.04013	-0.55118	-0.0546	0.54036
0.58946	0.37092			-0.10469	0.59608			0.0378	-0.55171	-0.04868	0.53683
0.59206	0.37108			-0.10487	0.59593			0.0378	-0.55171	-0.04868	0.53683
0.59206	0.37108			-0.10492	0.59608			0.03546	-0.55174	-0.05067	0.54057
0.60404	0.37179			-0.09184	0.61821			0.03546	-0.55174	-0.05067	0.54057
0.60404	0.37179			-0.09202	0.61779			0.035	-0.55209	-0.05009	0.5408
0.61184	0.37271			-0.09183	0.61872			0.03379	-0.55189	-0.04893	0.53895
0.61184	0.37271			-0.09087	0.61866			0.03379	-0.55189	-0.04897	0.53895
0.62358	0.37421			-0.0911	0.61867			0.02804	-0.55392	-0.03828	0.54215
0.62358	0.37421			-0.09126	0.61958			0.02807	-0.55394	-0.03831	0.54212
0.62503	0.37419			-0.09056	0.61978			0.02326	-0.55593	-0.0353	0.5425
0.62503	0.37419			-0.07608	0.64469			0.02326	-0.55593	-0.0353	0.5425
0.63119	0.37509			-0.07692	0.645			0.02058	-0.55778	-0.03418	0.54241
0.63119	0.37509			-0.07664	0.64504			0.02058	-0.55778	-0.03418	0.54241
0.63651	0.37607			-0.07709	0.64487			0.01823	-0.55838	-0.03323	0.5422
0.63651	0.37607			-0.07708	0.64574			0.01823	-0.55838	-0.03323	0.5422
0.63651	0.37607			-0.07686	0.6456			0.01193	-0.55878	-0.02068	0.541
0.6377	0.3759			-0.07692	0.64614			0.01183	-0.55873	-0.02074	0.54109
0.65412	0.37804			-0.0647	0.66255			0.00672	-0.55868	-0.01549	0.54054
0.65412	0.37804			-0.06496	0.66246			0.00468	-0.55966	-0.01386	0.5401
0.65932	0.37811			-0.06518	0.6619			0.00466	-0.55969	-0.01386	0.5401
0.65932	0.37811			-0.06459	0.66186			0.00216	-0.55968	-0.01262	0.53945
0.66173	0.37834			-0.06574	0.66224			0.00214	-0.55969	-0.01262	0.53945
0.66173	0.37834			-0.06546	0.66222			-0.00236	-0.56175	-0.00707	0.53998
0.67187	0.37996			-0.06506	0.66248			-0.00236	-0.56175	-0.00708	0.53996
0.67187	0.37996			-0.05084	0.68505			-0.00729	-0.56313	-0.00376	0.53993
0.67363	0.37961			-0.05003	0.6854			-0.00728	-0.56314	-0.00382	0.53996
0.67363	0.37961			-0.05	0.6853			-0.00919	-0.56433	-0.0021	0.54006
0.6913	0.383			-0.04993	0.68597			-0.00919	-0.56433	-0.0021	0.54006
0.6913	0.383			-0.04999	0.68674			-0.01154	-0.56532	-0.000607975	0.54017
0.69328	0.38316			-0.04979	0.68653			-0.01154	-0.56532	-0.000607975	0.54017
0.69328	0.38316			-0.04958	0.6863			-0.01513	-0.56819	0.00503	0.54108
0.70274	0.38349			-0.04751	0.69124			-0.01903	-0.56998	0.00904	0.54159
0.70274	0.38349			-0.04163	0.70956			-0.01901	-0.57002	0.00905	0.5416
0.70823	0.38362			-0.04164	0.70968			-0.02064	-0.57124	0.01135	0.54203
0.70823	0.38362			-0.04202	0.71011			-0.02065	-0.57128	0.01139	0.54201
0.71049	0.38367			-0.04229	0.71079			-0.02273	-0.57204	0.01259	0.54224
0.71049	0.38367			-0.04208	0.71037			-0.02273	-0.57204	0.01259	0.54224
0.72542	0.38616			-0.04233	0.7106			-0.02597	-0.57367	0.01748	0.5433
0.72542	0.38621			-0.03942	0.71534			-0.02597	-0.57367	0.01748	0.5433
0.72962	0.38605			-0.02874	0.7337			-0.03023	-0.57574	0.02086	0.54399
0.72962	0.38605			-0.02922	0.73399			-0.03023	-0.57572	0.02083	0.54397
0.73397	0.38622			-0.02912	0.73431			-0.03168	-0.57724	0.02272	0.54422
0.73397	0.38622			-0.02882	0.73389			-0.03168	-0.57724	0.02272	0.54422
0.74999	0.38733			-0.02878	0.73425			-0.03379	-0.57795	0.02382	0.5441
0.74999	0.38733			-0.02889	0.73453			-0.03762	-0.57827	0.02782	0.54434
0.75223	0.38765			-0.02887	0.73511			-0.03763	-0.57831	0.02782	0.54434
0.75223	0.38765			-0.01403	0.75438			-0.04426	-0.5803	0.03269	0.54431
0.7592	0.38833			-0.0134	0.75445			-0.04426	-0.5803	0.03269	0.54431
0.7592	0.38833			-0.01399	0.75518			-0.04611	-0.5809	0.03409	0.54467
0.76939	0.38981			-0.01333	0.75548			-0.04611	-0.5809	0.03409	0.54467
0.76939	0.38981			-0.01337	0.75558			-0.05142	-0.58116	0.03865	0.54342
0.78056	0.39109			-0.01311	0.75611			-0.05142	-0.58116	0.03865	0.54342
0.78056	0.39109			-0.0106	0.7594			-0.05524	-0.581	0.04249	0.54277
0.78625	0.39174			-0.00216	0.77538			-0.05524	-0.581	0.04249	0.54277
0.78625	0.39174			-0.00189	0.77587			-0.05873	-0.58125	0.04414	0.54219
0.78901	0.39176			-0.00158	0.77665			-0.06016	-0.58144	0.04568	0.54229
0.78901	0.39176			-0.00187	0.77689			-0.06018	-0.58144	0.04568	0.54229
0.80118	0.39366			-0.00184	0.77633			-0.06012	-0.58145	0.04567	0.5423
0.80118	0.39366			-0.00169	0.7763			-0.0672	-0.5824	0.05265	0.54278
0.80421	0.39371			-0.00109	0.77689			-0.07224	-0.58321	0.05739	0.54333
0.80421	0.39371			0.00853	0.79546			-0.07224	-0.58321	0.05739	0.54333
0.81057	0.39449			0.00846	0.79517			-0.07549	-0.58368	0.05984	0.54341
0.81057	0.39449			0.00895	0.795			-0.07549	-0.58368	0.05984	0.54341
0.82293	0.39547			0.00896	0.79506			-0.07733	-0.58438	0.06151	0.54364
0.82293	0.39547			0.00842	0.79571			-0.07733	-0.58438	0.06151	0.54364
0.82293	0.39547			0.00803	0.79562			-0.08071	-0.58615	0.06507	0.54463
0.82522	0.39548			0.0084	0.79604			-0.08071	-0.58615	0.06507	0.54463
0.82654	0.39551			0.00889	0.79597			-0.08298	-0.58784	0.06776	0.54569
0.8266	0.39552			0.00919	0.7957			-0.08543	-0.58902	0.06964	0.54614
0.82818	0.39582			0.00893	0.79599			-0.08535	-0.58911	0.06962	0.54613
0.82818	0.39582			0.00883	0.79593			-0.0861	-0.58956	0.07079	0.54643
0.81557	0.39479			0.00871	0.79603			-0.0861	-0.58956	0.07079	0.54643
0.81557	0.39479			0.00904	0.79554			-0.0955	-0.59071	0.08094	0.54682
0.81225	0.39488			0.00927	0.7944			-0.09551	-0.59068	0.08097	0.54682
0.81225	0.39488			0.02027	0.78108			-0.10311	-0.59143	0.08908	0.54673
0.8095	0.39427			0.02092	0.77994			-0.10311	-0.59143	0.08908	0.54673
0.8095	0.39427			0.02097	0.78019			-0.10859	-0.59293	0.09298	0.54716
0.79858	0.39269			0.02097	0.78042			-0.10859	-0.59293	0.09298	0.54716
0.79858	0.39269			0.02046	0.7806			-0.11055	-0.5931	0.09531	0.54707
0.79635	0.3924			0.02086	0.78025			-0.11055	-0.5931	0.09531	0.54707
0.79635	0.3924			0.02133	0.78062			-0.11778	-0.5936	0.10109	0.54644
0.791	0.39219			0.02149	0.78031			-0.12311	-0.59367	0.10623	0.54613
0.791	0.39219			0.03717	0.76033			-0.12308	-0.59367	0.10623	0.54613
0.78213	0.39084			0.03697	0.76009			-0.12703	-0.59427	0.10906	0.54577
0.78213	0.39084			0.03704	0.75933			-0.12703	-0.59427	0.10906	0.54577
0.77987	0.39079			0.03747	0.75892			-0.12858	-0.59451	0.1109	0.54595
0.77987	0.39079			0.03865	0.75829			-0.12858	-0.59451	0.1109	0.54595
0.77175	0.38926			0.03822	0.75831			-0.13211	-0.59476	0.11514	0.54578
0.77175	0.38926			0.04068	0.75637			-0.13211	-0.59476	0.11514	0.54578
0.766	0.38847			0.05882	0.74061			-0.13517	-0.59482	0.11875	0.54601
0.766	0.38847			0.05846	0.74011			-0.13518	-0.59484	0.11875	0.54601
0.74859	0.3875			0.05868	0.73967			-0.1377	-0.59568	0.12113	0.54613
0.74859	0.3875			0.05905	0.73971			-0.1377	-0.59568	0.12113	0.54613
0.74494	0.38766			0.05924	0.73983			-0.13907	-0.59559	0.12273	0.54606
0.74494	0.38766			0.05916	0.73953			-0.13907	-0.59559	0.12273	0.54606
0.74043	0.38674			0.05947	0.73974			-0.14539	-0.59659	0.12712	0.54631
0.74043	0.38674			0.07715	0.71907			-0.14679	-0.59648	0.12847	0.54629
0.72688	0.38536			0.07736	0.71805			-0.14679	-0.59648	0.12847	0.54629
0.72688	0.38536			0.07766	0.71752			-0.14882	-0.59674	0.12981	0.5464
0.72512	0.38534			0.07724	0.71782			-0.14882	-0.59674	0.12981	0.5464
0.72507	0.38537			0.07725	0.71768			-0.15196	-0.59673	0.13227	0.54616
0.71902	0.38516			0.07783	0.71765			-0.15196	-0.59673	0.13227	0.54616
0.71902	0.38516			0.07979	0.71472			-0.1557	-0.59711	0.13495	0.54581
0.71231	0.38461			0.08997	0.6969			-0.1557	-0.59712	0.13495	0.54584
0.71231	0.38461			0.09005	0.69606			-0.15731	-0.59715	0.13633	0.54555
0.71104	0.38475			0.09001	0.69525			-0.15948	-0.59789	0.13755	0.54546
0.71104	0.38475			0.09019	0.6953			-0.15946	-0.59788	0.13756	0.54539
0.69881	0.38169			0.0901	0.69463			-0.15944	-0.59785	0.13759	0.5454
0.69881	0.38169			0.09063	0.69514			-0.16203	-0.59746	0.14147	0.54542
0.69306	0.38091			0.09189	0.69484			-0.16473	-0.59833	0.14465	0.54539
0.69306	0.38091			0.11044	0.67728			-0.16475	-0.59833	0.14465	0.54539
0.6909	0.3807			0.11158	0.67552			-0.16616	-0.59823	0.14662	0.54562
0.6909	0.3807			0.11185	0.67577			-0.16607	-0.59831	0.14665	0.5456
0.67827	0.37974			0.11234	0.67556			-0.16813	-0.59866	0.14808	0.54567
0.67827	0.37974			0.11252	0.67447			-0.16813	-0.59866	0.14808	0.54567
0.67827	0.37974			0.11266	0.67417			-0.17615	-0.59858	0.15558	0.54473
0.67193	0.37889			0.11194	0.67442			-0.17615	-0.59858	0.15558	0.54473
0.65748	0.37806			0.12647	0.66148			-0.18308	-0.59957	0.16181	0.54412
0.65748	0.37806			0.12635	0.66145			-0.18659	-0.59953	0.16558	0.54319
0.65474	0.378			0.12705	0.66102			-0.18659	-0.59955	0.1656	0.54321
0.65474	0.378			0.12593	0.66063			-0.18971	-0.60052	0.16786	0.54315
0.64936	0.37712			0.12705	0.66165			-0.1898	-0.60054	0.1679	0.54314
0.64936	0.37712			0.12687	0.6616			-0.19628	-0.60155	0.1762	0.54485
0.64454	0.37641			0.12753	0.66077			-0.19628	-0.60155	0.17622	0.54485
0.64454	0.37641			0.14417	0.63852			-0.20315	-0.60356	0.18374	0.54598
0.64271	0.37658			0.14576	0.63555			-0.20315	-0.60356	0.18374	0.54598
0.64271	0.37658			0.14645	0.63473			-0.20677	-0.60463	0.1877	0.54676
0.6302	0.37444			0.14598	0.6337			-0.20677	-0.60463	0.1877	0.54676
0.6302	0.37444			0.14656	0.63367			-0.21001	-0.60579	0.19029	0.54725
0.62591	0.37431			0.14649	0.63342			-0.21001	-0.60579	0.19029	0.54725
0.62591	0.37431			0.14631	0.63356			-0.21561	-0.60603	0.19624	0.54655
0.62346	0.37425			0.14817	0.63129			-0.21561	-0.60603	0.19625	0.54654
0.62346	0.37425			0.16466	0.61406			-0.22086	-0.60708	0.20101	0.54604
0.61292	0.37327			0.16437	0.6132			-0.2231	-0.60703	0.20381	0.54595
0.61292	0.37327			0.16459	0.61236			-0.2231	-0.60703	0.20381	0.54595
0.60506	0.37192			0.165	0.61336			-0.22506	-0.60731	0.20571	0.54554
0.60506	0.37192			0.1656	0.61296			-0.22506	-0.60731	0.20571	0.54554
0.60506	0.37192			0.16512	0.61273			-0.23199	-0.60709	0.21193	0.54532
0.595	0.37019			0.16696	0.61083			-0.23199	-0.60709	0.21193	0.54532
0.59315	0.3699			0.17926	0.59331			-0.23842	-0.60777	0.21696	0.54477
0.59315	0.3699			0.17835	0.59266			-0.2384	-0.6078	0.21696	0.54477
0.58466	0.36874			0.1791	0.59076			-0.2414	-0.60767	0.22035	0.54441
0.58466	0.36874			0.17849	0.59087			-0.2414	-0.60767	0.22035	0.54441
0.5795	0.36816			0.17879	0.59087			-0.24781	-0.6088	0.22709	0.54422
0.5795	0.36816			0.17887	0.59103			-0.24783	-0.60878	0.22714	0.54421
0.5777	0.36807			0.18107	0.58949			-0.25128	-0.60895	0.23128	0.54439
0.5777	0.36807			0.19668	0.57489			-0.25378	-0.60983	0.23367	0.54464
0.5595	0.36701			0.19806	0.57358			-0.25376	-0.60982	0.23367	0.54464
0.5595	0.36701			0.19806	0.57331			-0.25469	-0.60998	0.23547	0.54468
0.5554	0.36768			0.19811	0.57334			-0.25469	-0.60998	0.23547	0.54468
0.5554	0.36768			0.19766	0.57369			-0.25855	-0.6101	0.24	0.54362
0.55218	0.3672			0.19886	0.57369			-0.25855	-0.6101	0.24	0.54362
0.55218	0.3672			0.19858	0.57302			-0.26045	-0.60943	0.24371	0.5428
0.54328	0.36616			0.21627	0.5556			-0.26044	-0.60945	0.24371	0.5428
0.54328	0.36616			0.21619	0.55299			-0.26211	-0.60957	0.24549	0.5423
0.5324	0.36529			0.21606	0.55292			-0.26259	-0.60869	0.24742	0.54197
0.5324	0.36529			0.21687	0.55303			-0.26259	-0.60869	0.24741	0.54195
0.52109	0.36495			0.21687	0.55276			-0.26258	-0.6087	0.24741	0.54199
0.52109	0.36495			0.21759	0.55206			-0.2685	-0.60862	0.25314	0.54111
0.51981	0.36529			0.21783	0.55175			-0.27304	-0.60806	0.25839	0.54056
0.51981	0.36529			0.22821	0.53481			-0.27304	-0.60804	0.25839	0.54056
0.50998	0.36422			0.22905	0.532			-0.27501	-0.60819	0.2615	0.54032
0.50998	0.36422			0.22923	0.53173			-0.27501	-0.60819	0.2615	0.54032
0.50541	0.36368			0.22989	0.53106			-0.276	-0.6077	0.26357	0.54015
0.50541	0.36368			0.22923	0.53048			-0.276	-0.6077	0.26357	0.54015
0.50541	0.36368			0.22976	0.53065			-0.27888	-0.60839	0.26866	0.53867
0.50333	0.36348			0.22974	0.53041			-0.27891	-0.60835	0.26863	0.53867
0.48739	0.36113			0.24587	0.51511			-0.28036	-0.6079	0.27279	0.53765
0.48739	0.36113			0.24647	0.51434			-0.28218	-0.60851	0.27507	0.53741
0.4853	0.36112			0.24703	0.51325			-0.28217	-0.6085	0.2751	0.53741
0.4853	0.36112			0.24702	0.51279			-0.28217	-0.60743	0.2762	0.53675
0.48033	0.36051			0.24703	0.51303			-0.28215	-0.60744	0.2762	0.53675
0.48033	0.36051			0.24753	0.51319			-0.2876	-0.60895	0.28141	0.53794
0.47044	0.35969			0.24787	0.51281			-0.2876	-0.60898	0.28141	0.53794
0.47044	0.35969			0.26224	0.49458			-0.29182	-0.60952	0.28616	0.53881
0.46902	0.35976			0.26391	0.49208			-0.29185	-0.60941	0.28624	0.53881
0.46902	0.35976			0.26456	0.4913			-0.29444	-0.61045	0.28876	0.53907
0.45467	0.35757			0.26505	0.49053			-0.29444	-0.61045	0.28876	0.53907
0.45467	0.35757			0.26519	0.49015			-0.29562	-0.61075	0.29075	0.5394
0.45471	0.35758			0.26457	0.49002			-0.29562	-0.61075	0.29075	0.5394
0.45383	0.35777			0.26512	0.49017			-0.30382	-0.61074	0.29705	0.53793
0.43704	0.35508			0.26631	0.48959			-0.30382	-0.61074	0.29705	0.53793
0.43704	0.35508			0.27799	0.47427			-0.30903	-0.61053	0.30208	0.53682
0.43309	0.3556			0.27781	0.47365			-0.31252	-0.61112	0.30472	0.53617
0.43309	0.35555			0.27842	0.47249			-0.31251	-0.61101	0.30474	0.53621
0.43022	0.35553			0.27817	0.47341			-0.31365	-0.61096	0.3067	0.53588
0.43022	0.35553			0.27871	0.4731			-0.31365	-0.61096	0.3067	0.53588
0.43022	0.35553			0.27844	0.47323			-0.32706	-0.61002	0.31723	0.53455
0.41969	0.35422			0.27828	0.47318			-0.3271	-0.61002	0.31725	0.53457
0.41969	0.35422			0.29073	0.45655			-0.33487	-0.60824	0.32618	0.5332
0.41814	0.35397			0.29086	0.45568			-0.33487	-0.60824	0.32618	0.5332
0.40993	0.35325			0.29091	0.45563			-0.34176	-0.6084	0.33493	0.53214
0.40993	0.35325			0.29101	0.4552			-0.34176	-0.6084	0.33493	0.53214
0.39885	0.35225			0.29044	0.45563			-0.3506	-0.60753	0.34493	0.53128
0.39885	0.35225			0.29129	0.45532			-0.3506	-0.60753	0.34493	0.53128
0.39764	0.35214			0.29248	0.45435			-0.35908	-0.60822	0.35297	0.53048
0.39764	0.35214			0.30593	0.43901			-0.36287	-0.60817	0.35766	0.53053
0.39764	0.35214			0.30589	0.43711			-0.36287	-0.60817	0.35772	0.53053
0.38841	0.35093			0.30599	0.43715			-0.36538	-0.60875	0.36085	0.53049
0.3832	0.35083			0.30675	0.43675			-0.36538	-0.60875	0.36085	0.53049
0.3832	0.35083			0.30761	0.4366			-0.36927	-0.6085	0.36539	0.53136
0.37021	0.35017			0.30743	0.43682			-0.36927	-0.6085	0.36539	0.53136
0.37021	0.35017			0.30738	0.43627			-0.37333	-0.60919	0.36925	0.53203
0.36822	0.35024			0.32528	0.42103			-0.37333	-0.60919	0.36925	0.53203
0.36822	0.35024			0.32602	0.42006			-0.37514	-0.60934	0.37161	0.53269
0.36487	0.35028			0.32661	0.41988			-0.37727	-0.61	0.37316	0.53255
0.36487	0.35028			0.32763	0.41922			-0.37727	-0.61	0.37313	0.53255
0.35491	0.34984			0.32802	0.41906			-0.37727	-0.61	0.37313	0.53255
0.35491	0.34984			0.32791	0.41912			-0.38209	-0.61105	0.38055	0.53396
0.35401	0.34965			0.32838	0.41832			-0.38699	-0.61258	0.38655	0.53484
0.35401	0.34965			0.34469	0.39847			-0.38695	-0.61254	0.38659	0.53484
0.34634	0.34906			0.3457	0.39705			-0.38957	-0.61283	0.39031	0.53571
0.34634	0.34906			0.34587	0.39661			-0.38957	-0.61283	0.39031	0.53571
0.33891	0.34932			0.3463	0.39635			-0.39087	-0.61389	0.39261	0.53618
0.33891	0.34932			0.3472	0.3964			-0.39087	-0.61389	0.39261	0.53618
0.33891	0.34932			0.34713	0.39628			-0.39773	-0.61311	0.39718	0.53481
0.33781	0.349			0.34752	0.39583			-0.39773	-0.61311	0.39718	0.53481
0.33781	0.349			0.35993	0.3836			-0.40288	-0.61351	0.40071	0.53381
0.32932	0.3476			0.36221	0.38063			-0.4029	-0.61351	0.40074	0.53385
0.32639	0.34703			0.36236	0.37984			-0.40578	-0.61314	0.40308	0.53345
0.32639	0.34703			0.36175	0.37988			-0.40768	-0.6138	0.40432	0.53338
0.31908	0.34709			0.36166	0.37975			-0.40768	-0.6138	0.40432	0.53338
0.31908	0.34709			0.36191	0.38028			-0.40768	-0.6138	0.40432	0.53338
0.31827	0.34699			0.36277	0.37956			-0.41298	-0.61293	0.40692	0.53432
0.31827	0.34699			0.3768	0.36004			-0.41716	-0.61317	0.40977	0.53478
0.31215	0.3463			0.37787	0.35856			-0.41716	-0.61317	0.40974	0.53478
0.31215	0.3463			0.37818	0.35816			-0.41851	-0.61241	0.41128	0.53509
0.31215	0.3463			0.37857	0.35708			-0.41851	-0.61241	0.41128	0.53509
0.29965	0.3442			0.37759	0.35602			-0.41983	-0.61293	0.41297	0.53536
0.29962	0.34428			0.3779	0.35667			-0.41983	-0.61293	0.41297	0.53536
0.2981	0.34404			0.37756	0.35694			-0.42251	-0.61229	0.41728	0.53683
0.2981	0.34404			0.37794	0.35631			-0.42251	-0.61229	0.41728	0.53683
0.29069	0.34396			0.39234	0.34195			-0.42518	-0.61327	0.42135	0.53782
0.28532	0.34386			0.39319	0.34147			-0.42644	-0.61298	0.42405	0.53846
0.28532	0.34386			0.39358	0.34216			-0.42646	-0.61298	0.42407	0.53844
0.28487	0.34379			0.39419	0.34224			-0.42766	-0.61341	0.42599	0.53873
0.28487	0.34379			0.3941	0.34176			-0.42766	-0.61341	0.42597	0.53874
0.28487	0.34379			0.39555	0.34162			-0.43603	-0.61256	0.4344	0.54248
0.27137	0.34187			0.39554	0.3415			-0.43601	-0.61255	0.43442	0.54249
0.27137	0.34187			0.4126	0.32488			-0.44447	-0.61345	0.44379	0.54635
0.27137	0.34187			0.41259	0.32454			-0.44447	-0.61345	0.4438	0.54633
0.25981	0.34173			0.41252	0.32397			-0.44561	-0.61283	0.44652	0.54709
0.25981	0.34173			0.41324	0.32351			-0.44561	-0.61283	0.44652	0.54709
0.25897	0.34142			0.41345	0.32351			-0.45023	-0.61353	0.45103	0.54821
0.25897	0.34142			0.41393	0.32309			-0.45023	-0.61353	0.45103	0.54821
0.2528	0.34108			0.41533	0.32211			-0.45344	-0.61227	0.4545	0.54936
0.2528	0.34108			0.42909	0.31162			-0.45549	-0.6126	0.45652	0.55006
0.2528	0.34108			0.43084	0.31064			-0.4555	-0.61259	0.45653	0.55008
0.24462	0.34058			0.43082	0.31019			-0.45667	-0.61156	0.45785	0.55057
0.24462	0.34058			0.43128	0.31045			-0.45667	-0.61156	0.45785	0.55057
0.24406	0.34011			0.43216	0.31008			-0.46392	-0.61239	0.46244	0.55209
0.2335	0.33915			0.43193	0.3101			-0.46392	-0.61239	0.46244	0.55209
0.23355	0.33914			0.43211	0.31064			-0.46844	-0.61181	0.46658	0.55323
0.22826	0.33864			0.44326	0.29737			-0.46844	-0.61181	0.46657	0.55321
0.22826	0.33864			0.44621	0.29359			-0.47047	-0.61198	0.46882	0.55421
0.22727	0.3387			0.44637	0.29373			-0.47033	-0.6119	0.46884	0.55419
0.22727	0.3387			0.44633	0.29353			-0.47171	-0.61113	0.47052	0.5546
0.22727	0.3387			0.44685	0.29356			-0.47171	-0.61113	0.47052	0.5546
0.21397	0.33927			0.44726	0.29306			-0.47718	-0.61229	0.47589	0.55589
0.21219	0.33915			0.44654	0.29343			-0.47719	-0.61232	0.47592	0.55589
0.21219	0.33915			0.45996	0.28094			-0.48042	-0.61203	0.48004	0.55708
0.21002	0.33856			0.46034	0.28002			-0.48284	-0.61284	0.48269	0.55786
0.21002	0.33856			0.46125	0.27915			-0.48285	-0.61285	0.48269	0.55786
0.20299	0.33783			0.46097	0.27926			-0.48401	-0.61222	0.48385	0.55821
0.20299	0.33783			0.46087	0.27905			-0.48405	-0.61225	0.48384	0.55825
0.20299	0.33783			0.46148	0.27907			-0.49243	-0.6117	0.48961	0.55832
0.19475	0.33808			0.4616	0.27884			-0.49243	-0.6117	0.48961	0.55832
0.19475	0.33808			0.47508	0.26374			-0.49699	-0.61072	0.49392	0.55869
0.18592	0.3377			0.47746	0.25933			-0.49699	-0.61072	0.49392	0.55869
0.18592	0.3377			0.47722	0.25919			-0.49935	-0.61106	0.4965	0.5588
0.18501	0.33771			0.47766	0.25894			-0.50046	-0.61051	0.49802	0.55901
0.17557	0.33668			0.47752	0.2583			-0.50046	-0.61051	0.49802	0.55901
0.17557	0.33668			0.47772	0.25821			-0.50045	-0.61052	0.49805	0.55902
0.17231	0.33625			0.47807	0.25819			-0.50805	-0.61059	0.5032	0.5597
0.17226	0.33626			0.49217	0.24503			-0.51297	-0.60998	0.50759	0.56001
0.17045	0.33628			0.49322	0.24295			-0.51297	-0.60998	0.50759	0.56001
0.17042	0.33625			0.49368	0.24298			-0.51593	-0.6103	0.5103	0.56039
0.17042	0.33625			0.49377	0.24225			-0.51593	-0.6103	0.5103	0.56039
0.15676	0.33689			0.4939	0.24206			-0.51716	-0.60984	0.51173	0.5607
0.15685	0.33685			0.49407	0.24196			-0.51716	-0.60984	0.51173	0.5607
0.15523	0.33696			0.49408	0.24142			-0.52426	-0.61134	0.51799	0.56311
0.15523	0.33696			0.49479	0.24136			-0.52426	-0.61134	0.51799	0.56311
0.15116	0.33698			0.5091	0.22529			-0.52835	-0.6117	0.5226	0.56502
0.15116	0.33698			0.51014	0.22425			-0.53021	-0.61227	0.52546	0.56631
0.14301	0.33693			0.51088	0.22438			-0.53021	-0.61227	0.52547	0.56628
0.13088	0.33768			0.5113	0.22401			-0.53108	-0.61187	0.52762	0.56713
0.13088	0.33768			0.51166	0.22381			-0.53108	-0.61187	0.52763	0.56711
0.13088	0.33768			0.51183	0.22347			-0.54194	-0.61419	0.53491	0.56986
0.12433	0.33834			0.51175	0.22299			-0.54191	-0.61416	0.53493	0.56986
0.12433	0.33834			0.52345	0.20664			-0.5434	-0.61417	0.5369	0.57101
0.12433	0.33834			0.52368	0.20646			-0.54336	-0.61411	0.53685	0.57093
0.12291	0.33806			0.52386	0.20609			-0.54496	-0.61475	0.53865	0.57142
0.11319	0.3377			0.52471	0.2047			-0.54496	-0.61475	0.53865	0.57142
0.11144	0.33789			0.52509	0.20418			-0.55217	-0.61449	0.54417	0.57434
0.11144	0.33789			0.52527	0.2044			-0.55217	-0.61449	0.54417	0.57434
0.10878	0.33752			0.5249	0.20439			-0.55852	-0.61603	0.54834	0.57594
0.10878	0.33752			0.53679	0.18967			-0.55852	-0.61603	0.54832	0.57596
0.10878	0.33752			0.53827	0.18805			-0.56095	-0.61621	0.55073	0.57731
0.09818	0.33631			0.53814	0.18782			-0.56291	-0.61669	0.55249	0.5786
0.09818	0.33631			0.53849	0.18769			-0.56291	-0.61669	0.5525	0.57859
0.09741	0.33641			0.53798	0.18632			-0.56603	-0.61623	0.55499	0.58048
0.09741	0.33641			0.53908	0.18639			-0.56603	-0.61623	0.55499	0.58048
0.0916	0.33663			0.53903	0.18601			-0.56834	-0.61683	0.55644	0.58171
0.08504	0.33686			0.54932	0.17459			-0.56832	-0.61685	0.55644	0.58171
0.08504	0.33686			0.55267	0.17058			-0.56943	-0.61667	0.55766	0.58263
0.08425	0.33674			0.55249	0.17063			-0.56943	-0.61667	0.55766	0.58263
0.08425	0.33674			0.55308	0.17035			-0.57082	-0.61728	0.55829	0.58303
0.08425	0.33674			0.55306	0.16994			-0.57082	-0.61728	0.55829	0.58303
0.06663	0.33672			0.5533	0.16984			-0.57636	-0.61648	0.56241	0.58323
0.06663	0.33672			0.55392	0.17014			-0.57636	-0.61648	0.56241	0.58323
0.06602	0.33614			0.56821	0.15302			-0.58023	-0.61688	0.56546	0.58369
0.06602	0.33614			0.56968	0.15114			-0.58226	-0.61628	0.56747	0.58403
0.05943	0.33516			0.57051	0.15081			-0.58227	-0.61627	0.56751	0.58405
0.05889	0.33523			0.5705	0.1502			-0.5835	-0.61707	0.56912	0.58436
0.05889	0.33523			0.57142	0.14946			-0.5835	-0.61707	0.56912	0.58436
0.05889	0.33523			0.57139	0.14903			-0.59202	-0.61511	0.57447	0.58593
0.05395	0.33534			0.5708	0.14908			-0.59202	-0.61511	0.57447	0.58593
0.05395	0.33534			0.5873	0.13535			-0.5977	-0.61488	0.57869	0.58641
0.04215	0.3357			0.58836	0.13464			-0.5977	-0.61488	0.57869	0.58641
0.04215	0.3357			0.58952	0.13362			-0.59948	-0.61391	0.58134	0.5867
0.04141	0.3357			0.59009	0.13303			-0.60064	-0.61392	0.5832	0.58696
0.04141	0.3357			0.58974	0.13175			-0.60064	-0.61392	0.58324	0.58701
0.04062	0.33587			0.5909	0.13188			-0.60064	-0.61392	0.58324	0.58701
0.04028	0.33571			0.59131	0.13135			-0.60565	-0.61406	0.58706	0.58976
0.04028	0.33571			0.60191	0.1189			-0.61018	-0.61481	0.58956	0.59098
0.03992	0.33574			0.60502	0.11572			-0.61015	-0.61484	0.58957	0.591
0.03992	0.33574			0.60492	0.11485			-0.61212	-0.61463	0.59119	0.59198
0.03992	0.33574			0.60601	0.11414			-0.61212	-0.61463	0.59119	0.59198
0.04043	0.3315			0.6058	0.11415			-0.61323	-0.61494	0.59356	0.59319
0.04038	0.3315			0.60595	0.11393			-0.61323	-0.61494	0.59356	0.59319
0.04026	0.33073			0.60617	0.11372			-0.6165	-0.61457	0.59496	0.59304
0.04026	0.33073			0.60625	0.11347			-0.6165	-0.61457	0.59496	0.59304
0.03974	0.32842			0.62345	0.09773			-0.61902	-0.61484	0.59627	0.59289
0.03974	0.32842			0.62433	0.09708			-0.61903	-0.61483	0.59629	0.59288
0.03955	0.32808			0.62426	0.09653			-0.62036	-0.61454	0.59745	0.59273
0.03955	0.32808			0.6247	0.09614			-0.62477	-0.61527	0.60003	0.59322
0.03924	0.32628			0.62542	0.09595			-0.62479	-0.61528	0.60003	0.59322
0.03924	0.32628			0.62487	0.09572			-0.62481	-0.61532	0.60003	0.59322
0.03864	0.32382			0.62538	0.09545			-0.62657	-0.61477	0.60184	0.59377
0.03864	0.32382			0.6345	0.07988			-0.62838	-0.61512	0.60325	0.59393
0.03864	0.32382			0.63487	0.07864			-0.62838	-0.61512	0.60325	0.59393
0.0385	0.32355			0.63429	0.07868			-0.62877	-0.61479	0.60436	0.59442
0.03869	0.32126			0.63502	0.07763			-0.62877	-0.61479	0.60436	0.59442
0.03869	0.32126			0.63541	0.07774			-0.63268	-0.61608	0.60726	0.59582
0.03872	0.32034			0.63566	0.07698			-0.63267	-0.61597	0.60725	0.59579
0.03893	0.32016			0.63578	0.07756			-0.63599	-0.61634	0.60914	0.59686
0.03893	0.32016			0.65251	0.06951			-0.63601	-0.61634	0.60914	0.59686
0.03893	0.32016			0.65432	0.06818			-0.63822	-0.61686	0.61071	0.59769
0.03893	0.31694			0.65519	0.06832			-0.6386	-0.61686	0.61172	0.59817
0.03893	0.31694			0.65566	0.06852			-0.6386	-0.61686	0.61172	0.59817
0.03877	0.31602			0.65551	0.06849			-0.64316	-0.61739	0.61494	0.59886
0.03877	0.31602			0.65615	0.06881			-0.64316	-0.61739	0.61494	0.59886
0.03805	0.31499			0.65642	0.06879			-0.64632	-0.61734	0.61705	0.59955
0.03753	0.31497			0.66939	0.05442			-0.64625	-0.61727	0.61719	0.59955
0.03753	0.31497			0.67103	0.05177			-0.64835	-0.61792	0.61854	0.59962
0.03788	0.31324			0.67155	0.05154			-0.64835	-0.61792	0.61854	0.59962
0.03788	0.31324			0.67191	0.05091			-0.64846	-0.61774	0.61966	0.59992
0.03788	0.31324			0.67312	0.04993			-0.64846	-0.61774	0.61966	0.59992
0.03768	0.31229			0.67232	0.04986			-0.65278	-0.61867	0.62189	0.60252
0.03768	0.31229			0.6725	0.04911			-0.65278	-0.61867	0.62191	0.60254
0.03785	0.31263			0.68029	0.03441			-0.65627	-0.61895	0.62364	0.60449
0.03785	0.31263			0.68355	0.02939			-0.65858	-0.61971	0.62482	0.60529
0.03804	0.31045			0.683	0.02828			-0.65857	-0.6197	0.62488	0.60526
0.03804	0.31045			0.68375	0.02801			-0.65927	-0.61991	0.62567	0.6061
0.03796	0.30992			0.68377	0.02857			-0.65927	-0.61991	0.62567	0.6061
0.03796	0.30992			0.68376	0.02819			-0.66486	-0.62117	0.62838	0.60701
0.03776	0.30968			0.68416	0.02821			-0.66486	-0.62117	0.62838	0.60701
0.03776	0.30968			0.6985	0.01473			-0.66876	-0.62214	0.63069	0.60796
0.03759	0.30671			0.70009	0.0128			-0.66876	-0.62214	0.63069	0.60796
0.03759	0.30671			0.70127	0.01174			-0.67141	-0.62296	0.63186	0.60858
0.03848	0.30528			0.70168	0.01128			-0.67139	-0.62297	0.6319	0.60859
0.03848	0.30528			0.70182	0.01086			-0.67214	-0.62324	0.63288	0.60889
0.04075	0.29159			0.70195	0.01069			-0.67214	-0.62324	0.63288	0.60889
0.04075	0.29159			0.70153	0.01053			-0.67972	-0.62353	0.63701	0.60934
0.04187	0.2913			0.71228	7.27847e-05			-0.67968	-0.62352	0.63701	0.60934
0.04191	0.28751			0.71613	-0.0033			-0.68483	-0.62345	0.63966	0.60963
0.04191	0.28751			0.71633	-0.00344			-0.68729	-0.62416	0.64122	0.60963
0.04191	0.28751			0.71693	-0.00342			-0.68728	-0.62414	0.64122	0.60963
0.04156	0.28324			0.71807	-0.00376			-0.68954	-0.62394	0.64238	0.60998
0.04156	0.28324			0.71777	-0.00397			-0.68954	-0.62394	0.64238	0.60998
0.04161	0.28265			0.71875	-0.00426			-0.69956	-0.62379	0.64929	0.60919
0.04161	0.28265			0.71856	-0.00495			-0.69956	-0.62379	0.64929	0.60919
0.04107	0.27959			0.72943	-0.02052			-0.70598	-0.6229	0.65459	0.60843
0.04107	0.27959			0.73027	-0.02185			-0.70598	-0.6229	0.65459	0.60843
0.04058	0.27742			0.731	-0.02183			-0.71171	-0.62307	0.65971	0.60783
0.04058	0.27742			0.73124	-0.02241			-0.71529	-0.62281	0.66353	0.60752
0.04059	0.27709			0.73132	-0.02207			-0.71529	-0.62281	0.66353	0.60752
0.04059	0.27709			0.7315	-0.02244			-0.71529	-0.62281	0.66353	0.60752
0.04009	0.27232			0.73171	-0.02247			-0.71893	-0.62316	0.66799	0.60731
0.04009	0.27232			0.74588	-0.03971			-0.7204	-0.62313	0.67039	0.60679
0.04009	0.27232			0.74657	-0.042			-0.72038	-0.62311	0.67039	0.60679
0.03983	0.27092			0.74677	-0.04277			-0.7224	-0.62355	0.67275	0.60662
0.03967	0.26927			0.74668	-0.04268			-0.7224	-0.62355	0.67275	0.60662
0.03967	0.26927			0.74689	-0.04334			-0.72589	-0.62304	0.67619	0.60645
0.03898	0.26324			0.74747	-0.04298			-0.72589	-0.62304	0.67619	0.60645
0.03898	0.26324			0.74702	-0.04377			-0.73022	-0.62339	0.67956	0.60623
0.03813	0.25991			0.75825	-0.05622			-0.73022	-0.62339	0.67956	0.60623
0.03813	0.25991			0.7587	-0.05737			-0.73187	-0.62312	0.68161	0.60592
0.03758	0.2557			0.75946	-0.05801			-0.7337	-0.62375	0.68365	0.60573
0.03758	0.2557			0.75977	-0.05907			-0.7337	-0.62373	0.68365	0.60574
0.03744	0.25434			0.76006	-0.05917			-0.73873	-0.62311	0.68738	0.60537
0.03744	0.25434			0.76065	-0.05945			-0.73873	-0.62311	0.68738	0.60537
0.037	0.2507			0.76136	-0.06008			-0.74358	-0.62353	0.69106	0.60523
0.03701	0.2507			0.77532	-0.07575			-0.7436	-0.62354	0.69109	0.60523
0.03666	0.24791			0.77653	-0.079			-0.74615	-0.623	0.69395	0.60457
0.03666	0.24791			0.77749	-0.08036			-0.74615	-0.623	0.69397	0.60458
0.03652	0.2463			0.77786	-0.08116			-0.74861	-0.62367	0.69599	0.60447
0.03652	0.2463			0.77829	-0.08135			-0.74861	-0.62367	0.69599	0.60447
0.03551	0.23985			0.77868	-0.08081			-0.75442	-0.62337	0.70168	0.60464
0.03551	0.23985			0.77906	-0.08198			-0.75442	-0.62337	0.70168	0.60464
0.03535	0.23669			0.78716	-0.0931			-0.76102	-0.62408	0.70696	0.60448
0.03535	0.23669			0.79072	-0.09867			-0.76345	-0.62391	0.70985	0.60452
0.03517	0.23429			0.79152	-0.10006			-0.76345	-0.62391	0.70985	0.60452
0.03517	0.23429			0.79143	-0.10159			-0.76598	-0.62431	0.71201	0.60446
0.03458	0.22772			0.79137	-0.10195			-0.76598	-0.62431	0.71201	0.60446
0.03458	0.22772			0.79172	-0.1023			-0.77064	-0.62423	0.71526	0.60435
0.03395	0.22289			0.79177	-0.10221			-0.77064	-0.62423	0.71526	0.60435
0.03395	0.22289			0.80351	-0.11385			-0.77553	-0.62462	0.7182	0.60421
0.03356	0.21683			0.80513	-0.11493			-0.77553	-0.62462	0.7182	0.60421
0.03356	0.21683			0.80663	-0.11635			-0.77786	-0.62467	0.71996	0.60394
0.03321	0.21409			0.80668	-0.11676			-0.77786	-0.62467	0.71996	0.60394
0.03321	0.21409			0.80753	-0.1175			-0.7795	-0.62498	0.72209	0.60371
0.03285	0.20875			0.80822	-0.11763			-0.7795	-0.62498	0.72209	0.60371
0.03285	0.20875			0.80794	-0.11752			-0.78733	-0.62407	0.72782	0.60221
0.03244	0.20508			0.81817	-0.12933			-0.78739	-0.62401	0.72775	0.60223
0.03244	0.20508			0.82387	-0.13662			-0.79406	-0.62389	0.73322	0.60076
0.03219	0.20256			0.82409	-0.13766			-0.7975	-0.62336	0.73642	0.59985
0.03219	0.20256			0.82607	-0.13803			-0.7975	-0.62336	0.73644	0.59982
0.03159	0.19703			0.82643	-0.13917			-0.80068	-0.62341	0.73912	0.59941
0.03159	0.19703			0.82612	-0.13975			-0.80068	-0.62341	0.73912	0.59941
0.03129	0.19435			0.82664	-0.14104			-0.80544	-0.62327	0.74417	0.5989
0.03129	0.19435			0.82647	-0.14088			-0.80544	-0.62327	0.74417	0.5989
0.03106	0.19097			0.83986	-0.15329			-0.81315	-0.62423	0.75161	0.59788
0.03106	0.19097			0.84008	-0.15429			-0.81322	-0.62427	0.7516	0.59781
0.03092	0.18497			0.84143	-0.15514			-0.81455	-0.62397	0.75322	0.59735
0.03092	0.18497			0.8416	-0.15566			-0.81621	-0.62472	0.75565	0.59701
0.03066	0.17677			0.84151	-0.15544			-0.81621	-0.62472	0.75565	0.59701
0.03066	0.17677			0.84216	-0.15646			-0.81621	-0.62472	0.75565	0.59701
0.02975	0.17114			0.84192	-0.15602			-0.81747	-0.6245	0.75705	0.59675
0.02975	0.17114			0.85365	-0.16916			-0.81889	-0.62511	0.75874	0.5965
0.02975	0.17114			0.85515	-0.17078			-0.81889	-0.62509	0.75871	0.5965
0.02951	0.1685			0.85621	-0.17189			-0.819	-0.62462	0.75966	0.59645
0.0291	0.16207			0.85657	-0.17309			-0.81902	-0.62455	0.75967	0.59647
0.0291	0.16207			0.85746	-0.173			-0.82026	-0.62412	0.76124	0.59374
0.0289	0.15771			0.85746	-0.17414			-0.82026	-0.62412	0.76124	0.59374
0.0289	0.15771			0.85753	-0.17393			-0.821	-0.62332	0.76241	0.59185
0.02871	0.15451			0.86679	-0.18505			-0.821	-0.62332	0.76241	0.59185
0.02871	0.15451			0.86928	-0.18894			-0.82193	-0.62318	0.76382	0.59013
0.02821	0.14689			0.86973	-0.18981			-0.82144	-0.62212	0.76472	0.58907
0.02821	0.14689			0.86967	-0.1915			-0.82144	-0.62212	0.76472	0.58907
0.02811	0.14241			0.87027	-0.19139			-0.82266	-0.62148	0.76473	0.5858
0.02811	0.14241			0.87014	-0.1922			-0.8226	-0.62149	0.76472	0.58576
0.02794	0.13778			0.87122	-0.19239			-0.82334	-0.61976	0.7651	0.58362
0.02797	0.13779			0.88256	-0.20166			-0.82334	-0.61976	0.7651	0.58362
0.02768	0.13161			0.88599	-0.20385			-0.82401	-0.61967	0.76538	0.58164
0.02768	0.13161			0.8868	-0.20484			-0.82401	-0.61967	0.76538	0.58164
0.02747	0.12851			0.88743	-0.20587			-0.82422	-0.61899	0.76567	0.5797
0.02747	0.12851			0.88828	-0.20639			-0.82422	-0.61899	0.76567	0.5797
0.02651	0.1177			0.88908	-0.20662			-0.82562	-0.61705	0.76653	0.57266
0.02651	0.1177			0.88911	-0.20696			-0.82562	-0.61705	0.76653	0.57266
0.02591	0.11477			0.90184	-0.21857			-0.82575	-0.6146	0.76776	0.5663
0.02591	0.11477			0.90521	-0.22145			-0.82575	-0.6146	0.76776	0.5663
0.02524	0.10776			0.9069	-0.22401			-0.82631	-0.61397	0.76875	0.56273
0.02524	0.10776			0.90745	-0.22422			-0.82651	-0.61277	0.76968	0.55969
0.02496	0.10328			0.90833	-0.22546			-0.82651	-0.61277	0.7697	0.55971
0.02496	0.10328			0.90908	-0.22609			-0.82967	-0.60985	0.77213	0.55205
0.02478	0.09938			0.90982	-0.22622			-0.82967	-0.60985	0.77213	0.55205
0.02478	0.09938			0.91521	-0.23446			-0.83136	-0.60679	0.77443	0.54463
0.02444	0.09315			0.91929	-0.23954			-0.83138	-0.60681	0.77443	0.54463
0.02444	0.09315			0.92109	-0.24086			-0.83259	-0.60529	0.77643	0.5393
0.02423	0.08955			0.92203	-0.2424			-0.83259	-0.60529	0.77643	0.5393
0.02423	0.08955			0.92248	-0.24302			-0.83302	-0.60349	0.77796	0.53546
0.02358	0.08512			0.92219	-0.2444			-0.83302	-0.60349	0.77796	0.53546
0.02358	0.08512			0.92279	-0.24424			-0.83376	-0.60267	0.77841	0.53119
0.0232	0.07863			0.93241	-0.25768			-0.83377	-0.60269	0.77842	0.53117
0.0232	0.07863			0.93481	-0.26077			-0.83334	-0.60083	0.77899	0.52788
0.02249	0.07566			0.93586	-0.26268			-0.83396	-0.60021	0.77981	0.52552
0.02249	0.07566			0.93616	-0.26384			-0.83394	-0.6002	0.77977	0.52552
0.02218	0.06949			0.93732	-0.2644			-0.83357	-0.5992	0.78035	0.52358
0.02219	0.06952			0.93693	-0.26478			-0.83357	-0.5992	0.78035	0.52358
0.02138	0.06032			0.93756	-0.26594			-0.83448	-0.59653	0.77968	0.51445
0.02138	0.06032			0.9376	-0.26593			-0.83448	-0.59653	0.77968	0.51445
0.02066	0.05399			0.95281	-0.28056			-0.83418	-0.59531	0.77984	0.51132
0.02066	0.05399			0.95378	-0.28171			-0.83418	-0.59531	0.77984	0.51132
0.02013	0.05			0.95543	-0.28349			-0.83451	-0.59465	0.77988	0.50903
0.02013	0.05			0.95598	-0.28408			-0.83396	-0.5917	0.7798	0.50369
0.01938	0.04599			0.95699	-0.28486			-0.83393	-0.5917	0.77978	0.50368
0.01938	0.04599			0.95753	-0.28504			-0.83393	-0.5917	0.77978	0.50368
0.01928	0.0392			0.95767	-0.28517			-0.8334	-0.589	0.78009	0.49869
0.01928	0.0392			0.97171	-0.29891			-0.83291	-0.58638	0.78036	0.49501
0.01928	0.0392			0.97429	-0.30165			-0.8329	-0.5864	0.78033	0.49505
0.01856	0.03494			0.97608	-0.30367			-0.83231	-0.58565	0.78068	0.49178
0.01795	0.03019			0.97691	-0.30419			-0.83231	-0.58565	0.78066	0.49178
0.01795	0.03019			0.9777	-0.30494			-0.83265	-0.58288	0.78059	0.48706
0.0175	0.02539			0.97794	-0.30552			-0.83264	-0.58283	0.78062	0.48699
0.0175	0.02539			0.97811	-0.3056			-0.83304	-0.58091	0.7804	0.48294
0.01706	0.02299			0.98653	-0.3185			-0.83304	-0.58091	0.7804	0.48294
0.01706	0.02299			0.98955	-0.3239			-0.83281	-0.57892	0.78059	0.48022
0.01671	0.01691			0.99064	-0.3239			-0.83279	-0.57893	0.78058	0.48023
0.01671	0.01691			0.99178	-0.32572			-0.83303	-0.5784	0.78061	0.47815
0.01575	0.00873			0.99189	-0.32609			-0.83428	-0.57394	0.78058	0.47445
0.01575	0.00873			0.99262	-0.32639			-0.83428	-0.57394	0.78055	0.47444
0.01522	0.00253			0.99256	-0.32696			-0.83428	-0.57394	0.78055	0.47444
0.01521	0.00249			1.00379	-0.33643			-0.83585	-0.57009	0.78089	0.47034
0.01445	-0.00177			1.00602	-0.33896			-0.83606	-0.56723	0.78054	0.46768
0.01445	-0.00177			1.00643	-0.33951			-0.83606	-0.56723	0.78056	0.46768
0.01388	-0.00555			1.00757	-0.34047			-0.8363	-0.56457	0.7809	0.46566
0.01388	-0.00555			1.00784	-0.34108			-0.8363	-0.56457	0.7809	0.46566
0.01356	-0.01116			1.0081	-0.34168			-0.83886	-0.55876	0.78282	0.45854
0.01356	-0.01116			1.00847	-0.34202			-0.83886	-0.55876	0.78282	0.45854
0.01343	-0.01488			1.01816	-0.35525			-0.84144	-0.55397	0.78413	0.45205
0.01343	-0.01488			1.02129	-0.35866			-0.84146	-0.55396	0.78414	0.45206
0.0127	-0.01966			1.02384	-0.3614			-0.84262	-0.55058	0.78497	0.44872
0.0127	-0.01966			1.02455	-0.36177			-0.84362	-0.54835	0.78576	0.44556
0.01242	-0.02451			1.02558	-0.36284			-0.8436	-0.54835	0.78575	0.44554
0.01242	-0.02451			1.02562	-0.36378			-0.84593	-0.54354	0.7887	0.43777
0.01198	-0.02755			1.02591	-0.36481			-0.84593	-0.54354	0.7887	0.43777
0.01198	-0.02755			1.03259	-0.37192			-0.84779	-0.53916	0.79152	0.43067
0.01169	-0.03327			1.03821	-0.37898			-0.84778	-0.53918	0.79152	0.43067
0.01169	-0.03327			1.03994	-0.37997			-0.84926	-0.53667	0.79396	0.42556
0.01114	-0.03759			1.04286	-0.38307			-0.84925	-0.53669	0.79395	0.42553
0.01114	-0.03759			1.04338	-0.38312			-0.84992	-0.53439	0.79581	0.42141
0.01007	-0.0462			1.04347	-0.38357			-0.84992	-0.53439	0.79581	0.42141
0.01007	-0.0462			1.04396	-0.38406			-0.8509	-0.52792	0.79681	0.41524
0.00981	-0.04962			1.05367	-0.39378			-0.8509	-0.52792	0.79681	0.41524
0.00981	-0.04962			1.05592	-0.39683			-0.85176	-0.52119	0.79835	0.40957
0.0093	-0.05419			1.05741	-0.39775			-0.85181	-0.51746	0.79959	0.40525
0.0093	-0.05419			1.05825	-0.39971			-0.85181	-0.51748	0.79961	0.40526
0.00871	-0.0604			1.05909	-0.40017			-0.85193	-0.51183	0.80142	0.39718
0.00874	-0.06037			1.05955	-0.39997			-0.85199	-0.51179	0.80151	0.39718
0.00841	-0.06485			1.05932	-0.40111			-0.85187	-0.50934	0.8023	0.39259
0.00841	-0.06485			1.05997	-0.40161			-0.85187	-0.50934	0.8023	0.39259
0.00753	-0.07015			1.07113	-0.41564			-0.85172	-0.507	0.80298	0.38927
0.00749	-0.07016			1.0741	-0.41942			-0.85172	-0.507	0.80298	0.38927
0.00688	-0.07516			1.07527	-0.42061			-0.85177	-0.50551	0.80359	0.38671
0.00688	-0.07516			1.07622	-0.42145			-0.8518	-0.50555	0.80359	0.38671
0.00622	-0.07877			1.07691	-0.42231			-0.85212	-0.50049	0.80402	0.38247
0.00622	-0.07877			1.07733	-0.42294			-0.85212	-0.50049	0.80402	0.38247
0.00551	-0.0849			1.07755	-0.42331			-0.85245	-0.49617	0.80519	0.37874
0.00551	-0.0849			1.0882	-0.43589			-0.85296	-0.49239	0.80579	0.37575
0.00551	-0.0849			1.08921	-0.43712			-0.853	-0.49239	0.8058	0.37575
0.00485	-0.08901			1.09099	-0.43889			-0.85282	-0.4902	0.80595	0.37319
0.00431	-0.09303			1.09083	-0.43995			-0.85284	-0.49019	0.80595	0.37319
0.00431	-0.09303			1.09118	-0.44066			-0.85314	-0.48639	0.80726	0.36973
0.00373	-0.10173			1.09191	-0.44131			-0.85314	-0.48639	0.80726	0.36973
0.00373	-0.10173			1.09178	-0.44115			-0.85343	-0.48228	0.80826	0.36677
0.00318	-0.10648			1.10153	-0.45234			-0.85343	-0.48228	0.80826	0.36677
0.00318	-0.10648			1.10564	-0.45712			-0.85381	-0.47938	0.80901	0.36467
0.0027	-0.11132			1.10708	-0.45865			-0.8538	-0.4794	0.80901	0.36467
0.0027	-0.11132			1.10894	-0.46008			-0.85337	-0.47712	0.80965	0.36304
0.00252	-0.11508			1.10842	-0.46096			-0.85261	-0.47187	0.80992	0.36014
0.00252	-0.11508			1.10884	-0.46119			-0.85261	-0.47187	0.80992	0.36014
0.00182	-0.12045			1.11041	-0.46182			-0.85266	-0.47191	0.80992	0.36014
0.0018	-0.12036			1.11944	-0.47118			-0.85179	-0.46668	0.81016	0.35748
0.00163	-0.12489			1.12385	-0.47568			-0.85108	-0.46304	0.81055	0.35581
0.00163	-0.12489			1.12585	-0.47767			-0.85108	-0.46304	0.81055	0.35581
0.00122	-0.12814			1.12661	-0.47863			-0.85032	-0.46046	0.81065	0.3546
0.00122	-0.12814			1.12765	-0.47918			-0.85032	-0.46046	0.81065	0.3546
0.000854618	-0.13325			1.12776	-0.47957			-0.84992	-0.45595	0.8101	0.35063
0.000854618	-0.13325			1.12858	-0.48015			-0.84992	-0.45595	0.8101	0.35063
0.000290572	-0.13711			1.13825	-0.48966			-0.84823	-0.4527	0.80894	0.34721
0.000290572	-0.13711			1.14196	-0.49221			-0.84823	-0.4527	0.80894	0.34721
-2.42524e-05	-0.14108			1.14455	-0.49503			-0.84768	-0.44976	0.8088	0.34457
-2.42524e-05	-0.14108			1.14484	-0.4959			-0.84666	-0.44777	0.80866	0.34235
-0.00104	-0.14597			1.14644	-0.4966			-0.84666	-0.44777	0.80868	0.34235
-0.00104	-0.14597			1.14665	-0.49736			-0.84679	-0.44278	0.80868	0.33918
-0.00199	-0.15441			1.14691	-0.49844			-0.84679	-0.44278	0.80868	0.33918
-0.00199	-0.15441			1.15211	-0.50368			-0.8467	-0.43843	0.80868	0.33651
-0.00282	-0.15939			1.15962	-0.5113			-0.8467	-0.43843	0.80866	0.33651
-0.00282	-0.15939			1.16119	-0.5132			-0.84654	-0.43611	0.80879	0.3346
-0.00313	-0.16297			1.16209	-0.5139			-0.84654	-0.43611	0.80879	0.3346
-0.00313	-0.16297			1.16229	-0.51401			-0.84608	-0.43478	0.80903	0.33315
-0.00385	-0.16733			1.16275	-0.51502			-0.84608	-0.43478	0.80903	0.33315
-0.00385	-0.16733			1.16252	-0.51554			-0.84804	-0.42817	0.80926	0.32793
-0.00434	-0.17152			1.1634	-0.51632			-0.84805	-0.4282	0.8093	0.3279
-0.00434	-0.17152			1.16376	-0.51624			-0.8496	-0.42203	0.80968	0.32289
-0.00504	-0.17453			1.16438	-0.51627			-0.85041	-0.41653	0.81115	0.31622
-0.00504	-0.17453			1.16472	-0.51625			-0.85039	-0.41653	0.81117	0.31623
-0.0056	-0.1773			1.16486	-0.51617			-0.85202	-0.41073	0.81309	0.3085
-0.00556	-0.17728			1.16504	-0.51618			-0.85202	-0.41073	0.81309	0.3085
-0.00574	-0.17916			1.1658	-0.51579			-0.85339	-0.40594	0.81514	0.30188
-0.00574	-0.17916			1.16491	-0.51573			-0.85339	-0.40594	0.81514	0.30188
-0.0059	-0.17913			1.1569	-0.50591			-0.8535	-0.40298	0.81689	0.29731
-0.0059	-0.17913			1.15427	-0.50315			-0.85352	-0.40292	0.81687	0.29732
-0.00592	-0.17774			1.15305	-0.50237			-0.85368	-0.40014	0.81791	0.29412
-0.00592	-0.17774			1.15281	-0.50175			-0.8537	-0.40011	0.81795	0.29414
-0.00573	-0.17503			1.15229	-0.50089			-0.85432	-0.39257	0.81941	0.28848
-0.00573	-0.17503			1.15166	-0.50034			-0.85432	-0.39257	0.81941	0.28848
-0.00588	-0.17183			1.15179	-0.50022			-0.85493	-0.38609	0.82113	0.28362
-0.00588	-0.17183			1.13963	-0.48748			-0.85493	-0.38609	0.82113	0.28362
-0.00588	-0.17183			1.13767	-0.48547			-0.85484	-0.38193	0.82187	0.28084
-0.00493	-0.16995			1.13646	-0.48409			-0.85472	-0.37947	0.8226	0.27867
-0.00477	-0.16644			1.1353	-0.48262			-0.85466	-0.37947	0.82266	0.27871
-0.00477	-0.16644			1.13523	-0.48178			-0.8569	-0.36844	0.82396	0.27103
-0.00447	-0.1642			1.13506	-0.48116			-0.8569	-0.36844	0.82396	0.27103
-0.00447	-0.1642			1.13503	-0.48072			-0.85848	-0.35785	0.82544	0.26383
-0.00405	-0.16125			1.12643	-0.47155			-0.85848	-0.35785	0.82544	0.26383
-0.00405	-0.16125			1.12109	-0.46637			-0.85834	-0.35127	0.82621	0.25926
-0.004	-0.15697			1.11917	-0.46394			-0.85834	-0.35127	0.82621	0.25926
-0.00401	-0.15693			1.11768	-0.4631			-0.85879	-0.3468	0.82718	0.25604
-0.00366	-0.1541			1.11702	-0.46278			-0.85982	-0.34128	0.83003	0.24833
-0.00366	-0.1541			1.11713	-0.46249			-0.85982	-0.34128	0.83003	0.24833
-0.00358	-0.15015			1.11588	-0.46189			-0.85982	-0.34128	0.83003	0.24833
-0.0036	-0.15011			1.10887	-0.45162			-0.86075	-0.33715	0.83302	0.24115
-0.00344	-0.14563			1.10287	-0.44513			-0.86095	-0.33349	0.83557	0.23648
-0.00344	-0.14563			1.10154	-0.4435			-0.86093	-0.33349	0.83557	0.23648
-0.0031	-0.14245			1.09999	-0.44228			-0.86118	-0.33077	0.83684	0.23343
-0.0031	-0.14245			1.09966	-0.44195			-0.86119	-0.33076	0.83684	0.23343
-0.0027	-0.13292			1.09903	-0.44135			-0.86038	-0.32609	0.83735	0.22909
-0.0027	-0.13292			1.09919	-0.44145			-0.86038	-0.32609	0.83735	0.22909
-0.00223	-0.12926			1.09262	-0.43173			-0.86007	-0.3222	0.83817	0.22469
-0.00223	-0.12926			1.08907	-0.42806			-0.86007	-0.3222	0.83817	0.22469
-0.00197	-0.12391			1.08664	-0.4239			-0.85947	-0.31833	0.83907	0.22116
-0.00197	-0.12391			1.08575	-0.423			-0.85944	-0.31598	0.84002	0.21902
-0.00154	-0.12052			1.08515	-0.42243			-0.85944	-0.316	0.84001	0.21902
-0.00154	-0.12052			1.08429	-0.42186			-0.85933	-0.31099	0.84036	0.21401
-0.00113	-0.11628			1.08421	-0.42177			-0.85933	-0.31099	0.84036	0.21401
-0.00113	-0.11628			1.07564	-0.41008			-0.85907	-0.3059	0.84085	0.20999
-0.00112	-0.11066			1.07213	-0.40505			-0.85903	-0.30598	0.84086	0.21005
-0.00112	-0.11071			1.06894	-0.40129			-0.8587	-0.30321	0.84121	0.2066
-0.00101	-0.10671			1.06833	-0.40067			-0.8587	-0.30321	0.84121	0.2066
-0.00101	-0.10671			1.06718	-0.39921			-0.85824	-0.30025	0.8419	0.2039
-0.000515291	-0.10206			1.06667	-0.39873			-0.85824	-0.30025	0.8419	0.2039
-0.000476562	-0.10206			1.06598	-0.39739			-0.85847	-0.29677	0.84231	0.19987
-0.000117726	-0.0968			1.06149	-0.39234			-0.85847	-0.29677	0.84231	0.19987
-0.000117726	-0.0968			1.05527	-0.38494			-0.85856	-0.2932	0.84265	0.19604
0.000350516	-0.09371			1.05316	-0.38317			-0.85859	-0.29318	0.84265	0.19604
0.000350516	-0.09371			1.05172	-0.38116			-0.85855	-0.28926	0.84322	0.19186
0.000350516	-0.09371			1.05104	-0.38092			-0.85837	-0.28466	0.84295	0.18846
0.000841431	-0.08719			1.05012	-0.37988			-0.85836	-0.28468	0.84295	0.18846
0.0016	-0.07851			1.05001	-0.37938			-0.85823	-0.28144	0.84344	0.18562
0.0016	-0.07851			1.04484	-0.37292			-0.85823	-0.28144	0.84344	0.18562
0.00194	-0.07306			1.03765	-0.36465			-0.85842	-0.27858	0.84412	0.18349
0.00194	-0.07306			1.03479	-0.36146			-0.85841	-0.27858	0.84412	0.18349
0.00258	-0.06984			1.0329	-0.35916			-0.85826	-0.27696	0.84398	0.18184
0.00258	-0.06984			1.03316	-0.35898			-0.85826	-0.27696	0.84398	0.18184
0.00298	-0.06566			1.03202	-0.35776			-0.85989	-0.27213	0.84514	0.17747
0.00298	-0.06566			1.03177	-0.35751			-0.85987	-0.27214	0.84514	0.17747
0.00361	-0.06017			1.03079	-0.3569			-0.8607	-0.26763	0.84596	0.17327
0.00361	-0.06017			1.02014	-0.34231			-0.8607	-0.26763	0.84596	0.17327
0.00361	-0.06017			1.01724	-0.33821			-0.86122	-0.26463	0.84721	0.17028
0.00385	-0.05648			1.01535	-0.33618			-0.86143	-0.26267	0.84776	0.16848
0.00444	-0.0521			1.01449	-0.33434			-0.86143	-0.26267	0.84778	0.16852
0.00444	-0.0521			1.0142	-0.33434			-0.86076	-0.25924	0.84919	0.16175
0.00469	-0.04743			1.01265	-0.33289			-0.86076	-0.25924	0.84919	0.16175
0.00469	-0.04743			1.01257	-0.3333			-0.86012	-0.25629	0.85061	0.15525
0.00515	-0.04469			1.00345	-0.32434			-0.86012	-0.25629	0.85061	0.15525
0.00515	-0.04469			0.99991	-0.32073			-0.85976	-0.25427	0.8518	0.15141
0.00547	-0.03869			0.9971	-0.3194			-0.85974	-0.25427	0.8518	0.15141
0.00547	-0.03869			0.99665	-0.3188			-0.85949	-0.25296	0.85301	0.14848
0.00586	-0.03462			0.99575	-0.318			-0.85938	-0.2464	0.85517	0.13984
0.00586	-0.03462			0.99517	-0.31778			-0.85935	-0.2464	0.85517	0.13984
0.00654	-0.02438			0.99434	-0.31721			-0.85935	-0.2464	0.85517	0.13984
0.00653	-0.02429			0.98794	-0.30644			-0.85876	-0.24157	0.85507	0.13388
0.00723	-0.02078			0.98316	-0.3006			-0.85855	-0.23844	0.85603	0.13037
0.00723	-0.02078			0.98208	-0.29895			-0.85855	-0.23844	0.85603	0.13039
0.0079	-0.01603			0.98158	-0.29851			-0.85811	-0.23618	0.85636	0.12727
0.0079	-0.01603			0.98075	-0.29741			-0.85811	-0.23618	0.85636	0.12727
0.00805	-0.0106			0.97963	-0.29699			-0.8578	-0.2332	0.85738	0.12254
0.00805	-0.0106			0.9795	-0.29698			-0.8578	-0.2332	0.85738	0.12254
0.0087	-0.00873			0.96683	-0.28376			-0.85759	-0.23149	0.85878	0.11861
0.0087	-0.00873			0.96332	-0.28127			-0.85754	-0.23147	0.85872	0.11855
0.00933	-0.0038			0.96185	-0.27984			-0.85756	-0.23009	0.85975	0.11567
0.00933	-0.0038			0.95948	-0.27826			-0.85756	-0.23009	0.85975	0.11567
0.00954	3.82298e-05			0.95877	-0.27789			-0.85731	-0.22908	0.86044	0.11362
0.00954	3.82298e-05			0.95834	-0.27762			-0.85639	-0.2258	0.86047	0.10918
0.01009	0.0031			0.9577	-0.2772			-0.85639	-0.2258	0.86047	0.10918
0.01009	0.0031			0.94763	-0.26705			-0.85487	-0.22283	0.86083	0.10579
0.01043	0.00947			0.94314	-0.26291			-0.85488	-0.22283	0.86083	0.10579
0.01043	0.00947			0.93935	-0.26018			-0.855	-0.22042	0.86118	0.1037
0.01103	0.01335			0.9392	-0.25946			-0.85496	-0.22047	0.8612	0.10371
0.01103	0.01335			0.93769	-0.25861			-0.85468	-0.21945	0.86169	0.10182
0.01145	0.02294			0.93738	-0.25787			-0.85468	-0.21945	0.86169	0.10182
0.01142	0.02296			0.93683	-0.25786			-0.85349	-0.21618	0.86184	0.099
0.0125	0.02514			0.92907	-0.24569			-0.85349	-0.21618	0.86184	0.099
0.0125	0.02514			0.92739	-0.24335			-0.8522	-0.21199	0.86181	0.09441
0.01279	0.03119			0.92446	-0.24009			-0.8522	-0.21199	0.86181	0.09441
0.01279	0.03119			0.92267	-0.23803			-0.85193	-0.21072	0.8621	0.09257
0.01279	0.03119			0.92232	-0.23725			-0.85251	-0.20251	0.86352	0.08683
0.01359	0.03594			0.92173	-0.23647			-0.85253	-0.20235	0.86352	0.08673
0.01373	0.03963			0.92193	-0.23619			-0.85269	-0.19535	0.86476	0.08108
0.01373	0.03963			0.92115	-0.23576			-0.85269	-0.19535	0.86478	0.08107
0.01373	0.03963			0.91327	-0.22277			-0.85264	-0.19233	0.86541	0.07781
0.01462	0.04522			0.91197	-0.22112			-0.85265	-0.19235	0.86544	0.07782
0.01518	0.05049			0.90975	-0.2192			-0.85251	-0.18989	0.86616	0.07477
0.01518	0.05049			0.90961	-0.21909			-0.85251	-0.18989	0.86616	0.07477
0.0159	0.05384			0.90887	-0.21826			-0.85212	-0.18663	0.8669	0.07063
0.0159	0.05384			0.90933	-0.2178			-0.85212	-0.18663	0.8669	0.07063
0.0166	0.06049			0.90869	-0.21791			-0.85175	-0.18319	0.86761	0.06665
0.0166	0.06049			0.89616	-0.20543			-0.85175	-0.18319	0.86761	0.06665
0.0166	0.06049			0.89253	-0.20275			-0.85115	-0.18148	0.86799	0.06451
0.01723	0.06432			0.89093	-0.20058			-0.85057	-0.18009	0.86853	0.06273
0.01822	0.07215			0.88868	-0.1981			-0.85058	-0.18009	0.86851	0.06275
0.01822	0.07215			0.8881	-0.19803			-0.84895	-0.17274	0.86811	0.0512
0.01916	0.09516			0.88819	-0.19795			-0.849	-0.17277	0.86812	0.05121
0.01915	0.09512			0.88709	-0.19805			-0.84776	-0.16719	0.86832	0.04342
0.02001	0.10472			0.87767	-0.19021			-0.84776	-0.16719	0.86832	0.04342
0.02001	0.10472			0.87201	-0.18613			-0.84623	-0.16384	0.86863	0.0389
0.02092	0.11162			0.87075	-0.18487			-0.84623	-0.16384	0.86865	0.03895
0.02092	0.11162			0.86998	-0.18459			-0.84634	-0.16203	0.86871	0.03595
0.02151	0.11602			0.86904	-0.18393			-0.84634	-0.16203	0.8687	0.03594
0.02151	0.11602			0.86893	-0.1838			-0.84609	-0.15663	0.86852	0.03042
0.02219	0.12273			0.86879	-0.18339			-0.84609	-0.15663	0.86852	0.03042
0.02219	0.12276			0.86105	-0.17451			-0.8464	-0.15227	0.86929	0.02589
0.02237	0.1275			0.85792	-0.16971			-0.84573	-0.15022	0.86967	0.02277
0.02237	0.1275			0.85573	-0.16788			-0.84582	-0.15025	0.86969	0.02283
0.0231	0.13215			0.85582	-0.16687			-0.84602	-0.14886	0.87	0.02079
0.02306	0.13223			0.85537	-0.16663			-0.84602	-0.14886	0.87	0.02079
0.02332	0.13925			0.85512	-0.16639			-0.845	-0.14375	0.87071	0.01546
0.02332	0.13925			0.85467	-0.16602			-0.845	-0.14375	0.87071	0.01546
0.0237	0.14369			0.8464	-0.15672			-0.84453	-0.13978	0.8712	0.01069
0.0237	0.14369			0.84189	-0.15275			-0.84453	-0.13978	0.8712	0.01069
0.02417	0.14898			0.83977	-0.15135			-0.844	-0.13744	0.87157	0.00756
0.02417	0.14898			0.83936	-0.15022			-0.84397	-0.1374	0.87157	0.00752
0.02473	0.15512			0.83881	-0.14965			-0.84366	-0.13666	0.87225	0.00497
0.02473	0.15512			0.8389	-0.1495			-0.84224	-0.13238	0.87161	0.000573073
0.02565	0.16427			0.83869	-0.1487			-0.84223	-0.1324	0.87159	0.000568622
0.02565	0.16427			0.83013	-0.1394			-0.84219	-0.13237	0.87159	0.000570827
0.0261	0.1692			0.8265	-0.13612			-0.84145	-0.12972	0.87157	-0.003
0.0261	0.1692			0.82313	-0.13426			-0.8403	-0.12796	0.87134	-0.00478
0.02616	0.17259			0.82198	-0.13386			-0.8403	-0.12796	0.87134	-0.00478
0.02616	0.17259			0.82176	-0.13403			-0.84029	-0.1274	0.87158	-0.00633
0.02676	0.17914			0.82169	-0.13266			-0.84029	-0.1274	0.87158	-0.00633
0.02676	0.17914			0.82141	-0.13251			-0.83986	-0.11886	0.87157	-0.01528
0.027	0.18352			0.81212	-0.12057			-0.83986	-0.11886	0.87157	-0.01528
0.02699	0.18348			0.80795	-0.11582			-0.83991	-0.11725	0.87197	-0.01781
0.0272	0.18744			0.80618	-0.11375			-0.83991	-0.11725	0.87197	-0.01781
0.0272	0.18744			0.80397	-0.11206			-0.83948	-0.11668	0.87225	-0.01919
0.0272	0.18744			0.80339	-0.11176			-0.83956	-0.11613	0.87266	-0.02024
0.02796	0.19304			0.80313	-0.11076			-0.83958	-0.11616	0.87264	-0.02021
0.02798	0.19622			0.80258	-0.11035			-0.83918	-0.11563	0.8724	-0.02106
0.02798	0.19622			0.80297	-0.10989			-0.83918	-0.11563	0.8724	-0.02106
0.02798	0.19622			0.79192	-0.09849			-0.839	-0.11585	0.87254	-0.02177
0.02859	0.20073			0.78957	-0.09677			-0.83906	-0.1159	0.87256	-0.0218
0.02859	0.20073			0.78833	-0.09538			-0.83889	-0.1151	0.8728	-0.02225
0.02927	0.20569			0.78776	-0.09466			-0.83889	-0.1151	0.8728	-0.02225
0.02987	0.21546			0.78764	-0.09361			-0.83873	-0.11134	0.87295	-0.02642
0.02987	0.21546			0.7872	-0.0933			-0.83873	-0.11134	0.87295	-0.02642
0.03023	0.2211			0.78274	-0.08788			-0.83809	-0.10839	0.87265	-0.02933
0.03023	0.2211			0.77601	-0.07855			-0.83809	-0.10839	0.87265	-0.02933
0.03023	0.2211			0.77421	-0.07548			-0.83737	-0.10721	0.87327	-0.03099
0.03048	0.22513			0.77265	-0.07521			-0.83709	-0.10686	0.87332	-0.03206
0.03048	0.22513			0.77226	-0.07338			-0.83706	-0.10683	0.87331	-0.03206
0.03066	0.23052			0.7722	-0.07324			-0.8376	-0.10133	0.87341	-0.03599
0.03088	0.23397			0.77167	-0.07268			-0.8376	-0.10133	0.87343	-0.03599
0.03088	0.23397			0.77041	-0.07189			-0.83779	-0.09856	0.87304	-0.03835
0.03138	0.23827			0.76209	-0.06122			-0.83779	-0.09856	0.87304	-0.03835
0.03138	0.23827			0.7564	-0.05467			-0.83764	-0.09708	0.87313	-0.03932
0.03193	0.24408			0.75561	-0.05349			-0.83763	-0.0971	0.87312	-0.03933
0.03193	0.24408			0.75389	-0.052			-0.83761	-0.09618	0.87323	-0.04055
0.03236	0.24741			0.75356	-0.05183			-0.83756	-0.09618	0.87325	-0.04063
0.03236	0.24741			0.75324	-0.05101			-0.83746	-0.09141	0.87358	-0.04603
0.03236	0.24741			0.75353	-0.05083			-0.83746	-0.09141	0.87358	-0.04603
0.03279	0.25227			0.74676	-0.04299			-0.83677	-0.08738	0.87358	-0.05028
0.03327	0.25662			0.74326	-0.0387			-0.83677	-0.08738	0.87359	-0.05029
0.03327	0.25662			0.74168	-0.03648			-0.83649	-0.08593	0.87372	-0.05219
0.03365	0.25946			0.74107	-0.03609			-0.83618	-0.085	0.87385	-0.05376
0.03365	0.25946			0.74013	-0.03492			-0.83618	-0.085	0.87385	-0.05376
0.03432	0.26841			0.73939	-0.03454			-0.83693	-0.08076	0.87378	-0.05813
0.03432	0.26841			0.7393	-0.03383			-0.83704	-0.08081	0.87385	-0.05821
0.03475	0.2716			0.73043	-0.02252			-0.8373	-0.07781	0.87383	-0.06165
0.03475	0.2716			0.72782	-0.01818			-0.8373	-0.07781	0.87383	-0.06165
0.03524	0.27642			0.72525	-0.01534			-0.83766	-0.07633	0.87409	-0.06342
0.03524	0.27642			0.72494	-0.01422			-0.83766	-0.07633	0.87409	-0.06342
0.03566	0.27965			0.72443	-0.01385			-0.83806	-0.07581	0.87407	-0.06469
0.03566	0.27965			0.72414	-0.01326			-0.84002	-0.0637	0.87436	-0.07125
0.03597	0.28366			0.72411	-0.01283			-0.84003	-0.06369	0.87436	-0.07125
0.03597	0.28366			0.71676	-0.00271			-0.84003	-0.06366	0.87436	-0.07125
0.03624	0.28787			0.71423	0.00109			-0.84048	-0.05523	0.8744	-0.07616
0.03624	0.28787			0.71219	0.00359			-0.84038	-0.05178	0.87506	-0.07849
0.03653	0.2902			0.71102	0.00483			-0.84038	-0.05178	0.87506	-0.07849
0.0365	0.29019			0.71049	0.00595			-0.84038	-0.04714	0.87574	-0.08319
0.0365	0.29019			0.71053	0.00611			-0.84038	-0.04714	0.87574	-0.08319
0.03708	0.29413			0.71032	0.00656			-0.8406	-0.04541	0.87611	-0.08567
0.03758	0.29717			0.70142	0.01561			-0.8406	-0.04541	0.87611	-0.08567
0.03758	0.29717			0.69846	0.01906			-0.84043	-0.04476	0.87642	-0.08723
0.03794	0.29917			0.69766	0.02064			-0.84043	-0.04476	0.87642	-0.08723
0.03794	0.29917			0.69696	0.02181			-0.84091	-0.04374	0.8767	-0.08811
0.03794	0.29917			0.6963	0.02274			-0.83996	-0.03681	0.87581	-0.09504
0.03879	0.3028			0.69651	0.02268			-0.83996	-0.03683	0.87578	-0.09503
0.04103	0.30534			0.69612	0.02314			-0.84032	-0.03157	0.87544	-0.10037
0.04103	0.30534			0.69116	0.02865			-0.84032	-0.03157	0.87544	-0.10037
0.04103	0.30534			0.68521	0.03477			-0.83947	-0.02896	0.87562	-0.10342
0.04239	0.30679			0.68258	0.03759			-0.83949	-0.02896	0.87562	-0.10342
0.04239	0.30679			0.68206	0.03842			-0.83908	-0.02655	0.87563	-0.10546
0.0431	0.30691			0.68104	0.03874			-0.83908	-0.02655	0.87563	-0.10546
0.0431	0.30691			0.68092	0.03853			-0.83885	-0.024	0.87568	-0.10814
0.04406	0.30845			0.68087	0.0384			-0.83885	-0.024	0.87568	-0.10814
0.04481	0.31047			0.68091	0.03881			-0.83865	-0.02202	0.87566	-0.10982
0.04481	0.31047			0.67254	0.05257			-0.83865	-0.02202	0.87566	-0.10982
0.04481	0.31047			0.67155	0.05425			-0.83834	-0.0207	0.87563	-0.11091
0.04517	0.31141			0.671	0.05471			-0.83832	-0.02071	0.87563	-0.11091
0.04517	0.31141			0.66977	0.05514			-0.83863	-0.01931	0.87583	-0.1123
0.04459	0.31312			0.67039	0.05544			-0.84085	-0.01461	0.87599	-0.11537
0.04459	0.31312			0.6698	0.05562			-0.84083	-0.01465	0.87599	-0.11537
0.0449	0.31453			0.67005	0.05568			-0.84296	-0.01094	0.87641	-0.11888
0.04557	0.31552			0.66112	0.06526			-0.84296	-0.01094	0.87641	-0.11888
0.04557	0.31552			0.65686	0.07044			-0.84361	-0.00971	0.87632	-0.12082
0.04632	0.31703			0.65578	0.07114			-0.84359	-0.00968	0.87632	-0.12082
0.04634	0.31707			0.65387	0.07255			-0.84467	-0.00857	0.87681	-0.12288
0.04701	0.31792			0.65347	0.07297			-0.84468	-0.00856	0.87682	-0.12288
0.04701	0.31792			0.65309	0.07332			-0.84536	-0.00562	0.8759	-0.12688
0.04701	0.31792			0.65302	0.07379			-0.84536	-0.00562	0.8759	-0.12688
0.04859	0.31788			0.64247	0.08115			-0.84604	-0.00347	0.87553	-0.12997
0.04895	0.31754			0.63665	0.0843			-0.84597	-0.00344	0.87554	-0.13002
0.04895	0.31758			0.63593	0.08458			-0.84694	-0.00265	0.87528	-0.13213
0.0496	0.31842			0.63395	0.08532			-0.84734	-0.00222	0.87527	-0.13341
0.0496	0.31838			0.63344	0.08562			-0.84733	-0.0022	0.87527	-0.13341
0.04979	0.31874			0.63293	0.08603			-0.85026	0.00533	0.87411	-0.13907
0.04979	0.31874			0.63318	0.08668			-0.85026	0.00533	0.87411	-0.13907
0.05011	0.31799			0.62752	0.09621			-0.85213	0.01014	0.87357	-0.14304
0.05011	0.31799			0.62464	0.0997			-0.85213	0.01014	0.87357	-0.14304
0.05011	0.31799			0.62224	0.10276			-0.85307	0.01192	0.87312	-0.14569
0.05021	0.31934			0.62242	0.10374			-0.85313	0.01184	0.87316	-0.14568
0.04999	0.31862			0.62217	0.104			-0.85386	0.01309	0.87258	-0.1473
0.04999	0.31862			0.62194	0.10436			-0.85647	0.01728	0.87171	-0.15295
0.05022	0.31945			0.62189	0.10477			-0.85647	0.01729	0.87175	-0.15295
0.05022	0.31945			0.61188	0.1144			-0.85649	0.0173	0.87175	-0.15295
0.05051	0.32132			0.60733	0.11866			-0.85988	0.02001	0.87161	-0.15746
0.05051	0.32132			0.60542	0.12085			-0.86175	0.0218	0.87199	-0.1611
0.05051	0.32124			0.60581	0.12063			-0.86175	0.0218	0.87199	-0.1611
0.05051	0.32124			0.60487	0.12174			-0.86081	0.02836	0.87192	-0.16731
0.05051	0.32124			0.60414	0.12245			-0.86081	0.02836	0.87192	-0.16731
0.05145	0.32329			0.60336	0.12275			-0.86025	0.03318	0.87161	-0.17232
0.05145	0.32329			0.59928	0.12788			-0.86025	0.03318	0.87161	-0.17232
0.05091	0.32356			0.59293	0.13473			-0.8595	0.03541	0.87176	-0.17475
0.04949	0.32601			0.59187	0.13585			-0.8595	0.03541	0.87176	-0.17475
0.04949	0.32601			0.59005	0.13801			-0.85945	0.03669	0.87195	-0.17637
0.04949	0.32601			0.58963	0.1382			-0.8593	0.03667	0.87197	-0.17634
0.04896	0.32601			0.58932	0.13985			-0.86067	0.04081	0.87179	-0.18004
0.04881	0.32584			0.58823	0.13999			-0.86151	0.04359	0.87166	-0.18305
0.0488	0.32587			0.52826	0.13323			-0.86151	0.04359	0.87165	-0.1831
0.0488	0.32587			0.4482	0.12351			-0.86141	0.04587	0.87183	-0.18464
0.04853	0.32581			0.43533	0.11919			-0.86141	0.04587	0.87182	-0.18465
0.04853	0.32581			0.42999	0.11838			-0.86177	0.04647	0.87199	-0.18576
0.04835	0.32568			0.42581	0.11734			-0.86177	0.04647	0.87199	-0.18576
0.04831	0.32569			0.42326	0.1175			-0.86219	0.05164	0.8713	-0.18891
0.04162	0.32561			0.41972	0.11581			-0.86219	0.05164	0.8713	-0.18891
0.04165	0.32562			0.4185	0.11546			-0.86293	0.05428	0.87088	-0.19151
0.03488	0.32505			0.40387	0.11481			-0.86293	0.05428	0.87088	-0.19151
0.03488	0.32505			0.40167	0.11455			-0.86277	0.05633	0.87076	-0.19293
0.03376	0.32463			0.4002	0.11442			-0.86277	0.05633	0.87076	-0.19293
0.03376	0.32463			0.39791	0.11418			-0.86291	0.05741	0.87078	-0.19379
0.03067	0.32625			0.39714	0.11413			-0.86554	0.06427	0.87124	-0.19736
0.03067	0.32625			0.39527	0.11394			-0.86555	0.06429	0.87124	-0.19736
0.02703	0.32688			0.39401	0.11433			-0.86784	0.06951	0.87173	-0.20096
0.02703	0.32688			0.38119	0.11242			-0.86784	0.06951	0.87173	-0.20096
0.01396	0.32721			0.37712	0.1117			-0.86894	0.07206	0.87222	-0.20268
0.01141	0.32722			0.37459	0.1115			-0.86894	0.07206	0.8722	-0.20267
0.01141	0.32722			0.3723	0.1115			-0.86971	0.07351	0.87244	-0.20423
0.00742	0.32697			0.37056	0.11147			-0.86971	0.07351	0.87244	-0.20423
0.00742	0.32697			0.37041	0.1114			-0.87217	0.08063	0.8732	-0.20818
0.00742	0.32697			0.36898	0.11174			-0.87217	0.08063	0.8732	-0.20818
-0.000295272	0.32654			0.35975	0.11058			-0.87442	0.08543	0.87402	-0.2117
-0.000295272	0.32654			0.35301	0.10887			-0.87443	0.08545	0.87403	-0.21163
-0.000837895	0.32649			0.35112	0.10906			-0.87615	0.08768	0.8748	-0.21361
-0.00789	0.32746			0.34901	0.10875			-0.87654	0.08888	0.87564	-0.21485
-0.00789	0.32746			0.34779	0.10892			-0.87654	0.08892	0.87564	-0.21485
-0.01319	0.32851			0.34692	0.10873			-0.87626	0.09629	0.87379	-0.22158
-0.01319	0.32851			0.34637	0.10861			-0.87627	0.0963	0.87379	-0.22158
-0.01357	0.32857			0.34316	0.10769			-0.87589	0.10157	0.87248	-0.22677
-0.01357	0.32857			0.33637	0.10636			-0.87589	0.10157	0.87248	-0.22677
-0.01357	0.32857			0.33302	0.10675			-0.87553	0.10415	0.87223	-0.22929
-0.02241	0.32878			0.33221	0.10637			-0.87557	0.10415	0.87217	-0.22934
-0.02241	0.32878			0.3306	0.10674			-0.87512	0.10563	0.872	-0.23079
-0.02241	0.32878			0.33044	0.10635			-0.87515	0.10563	0.87199	-0.2308
-0.02501	0.32873			0.33	0.10677			-0.87812	0.11498	0.8714	-0.23894
-0.04117	0.32911			0.32163	0.10543			-0.87812	0.11498	0.8714	-0.23894
-0.0431	0.32871			0.31714	0.105			-0.87985	0.12397	0.87225	-0.25021
-0.0431	0.32871			0.31206	0.10445			-0.88069	0.12555	0.87225	-0.25233
-0.04726	0.32996			0.31087	0.10442			-0.88069	0.12555	0.87234	-0.25236
-0.04726	0.32996			0.30922	0.10444			-0.88156	0.13165	0.87226	-0.25742
-0.04726	0.32996			0.30818	0.10449			-0.88161	0.13166	0.87221	-0.25742
-0.05355	0.33089			0.30769	0.10481			-0.88326	0.13657	0.87232	-0.26153
-0.05355	0.33089			0.30317	0.10392			-0.88326	0.13657	0.87232	-0.26153
-0.05476	0.33126			0.29583	0.10305			-0.88366	0.13869	0.87252	-0.26405
-0.05476	0.33126			0.29298	0.10309			-0.88366	0.13869	0.87252	-0.26405
-0.0637	0.33159			0.29	0.10321			-0.88396	0.14012	0.87257	-0.2655
-0.0637	0.33159			0.2887	0.10277			-0.884	0.14009	0.87255	-0.26551
-0.06909	0.33189			0.28743	0.10319			-0.88403	0.15118	0.87209	-0.27377
-0.06909	0.33189			0.28767	0.10289			-0.8843	0.15941	0.87198	-0.28026
-0.07057	0.33208			0.28645	0.10242			-0.88432	0.1595	0.87194	-0.28026
-0.07057	0.33208			0.2737	0.10072			-0.88431	0.15948	0.87195	-0.28024
-0.07972	0.33343			0.27027	0.10012			-0.88445	0.16368	0.87185	-0.28369
-0.07972	0.33343			0.26828	0.10008			-0.88476	0.16634	0.87251	-0.28611
-0.08197	0.33367			0.2667	0.09939			-0.88476	0.16634	0.87249	-0.28612
-0.08197	0.33367			0.26527	0.09975			-0.885	0.17366	0.87128	-0.29093
-0.0861	0.33386			0.26454	0.09983			-0.885	0.17366	0.87128	-0.29093
-0.0861	0.33386			0.26397	0.09991			-0.88489	0.17899	0.87093	-0.29531
-0.10137	0.33422			0.2557	0.09783			-0.88489	0.17899	0.87093	-0.29531
-0.10137	0.33422			0.25276	0.09828			-0.8848	0.18196	0.87066	-0.29795
-0.1051	0.33477			0.25158	0.09822			-0.8848	0.18196	0.87066	-0.29795
-0.1051	0.33477			0.24917	0.09751			-0.88547	0.1842	0.87097	-0.29974
-0.10919	0.33538			0.24915	0.09762			-0.88455	0.18878	0.87069	-0.30392
-0.10919	0.33538			0.24783	0.09707			-0.88453	0.18881	0.87068	-0.30393
-0.11026	0.33563			0.24728	0.09693			-0.88387	0.19228	0.87103	-0.30712
-0.11026	0.33563			0.23641	0.09522			-0.88387	0.19228	0.87103	-0.30712
-0.12128	0.33525			0.23186	0.09525			-0.88343	0.19451	0.87099	-0.30932
-0.12128	0.33525			0.22848	0.09511			-0.88344	0.19448	0.871	-0.30933
-0.12636	0.33509			0.22748	0.0953			-0.88337	0.19615	0.8713	-0.31064
-0.12877	0.33535			0.2267	0.0955			-0.88337	0.19615	0.8713	-0.31064
-0.12874	0.33536			0.22514	0.09538			-0.88572	0.20094	0.87164	-0.31369
-0.12874	0.33536			0.2241	0.09523			-0.88572	0.20094	0.87164	-0.31369
-0.14207	0.33636			0.21702	0.09343			-0.88792	0.2043	0.87213	-0.31606
-0.14207	0.33636			0.2111	0.09241			-0.88792	0.2043	0.87213	-0.31606
-0.14454	0.33652			0.20925	0.09266			-0.88901	0.2061	0.87229	-0.31753
-0.14454	0.33652			0.20771	0.09175			-0.89004	0.20768	0.87293	-0.31868
-0.14933	0.33637			0.2059	0.09204			-0.89006	0.20765	0.87294	-0.31867
-0.16189	0.33615			0.20602	0.09194			-0.89336	0.21207	0.87461	-0.32189
-0.16189	0.33615			0.20468	0.09127			-0.89336	0.21207	0.87461	-0.32189
-0.16697	0.33621			0.1987	0.0909			-0.89572	0.21548	0.87638	-0.32489
-0.16697	0.33621			0.19394	0.09028			-0.89572	0.21548	0.87638	-0.32489
-0.16697	0.33621			0.19067	0.09046			-0.89661	0.21702	0.87759	-0.32668
-0.17119	0.33634			0.19051	0.09045			-0.89661	0.21702	0.87759	-0.32668
-0.17119	0.33634			0.18872	0.09053			-0.89743	0.21897	0.87808	-0.32757
-0.17119	0.33634			0.18815	0.08997			-0.89738	0.21901	0.8781	-0.3276
-0.17231	0.33648			0.18685	0.09018			-0.89885	0.22416	0.87949	-0.33564
-0.18454	0.33799			0.18078	0.08915			-0.89885	0.22416	0.87948	-0.33566
-0.1845	0.338			0.17692	0.08885			-0.8993	0.22528	0.88049	-0.33743
-0.18877	0.33825			0.17292	0.0884			-0.89931	0.22529	0.88048	-0.33743
-0.1914	0.33835			0.17136	0.08867			-0.89974	0.2268	0.88111	-0.33854
-0.1914	0.33835			0.17016	0.08891			-0.90056	0.23177	0.88171	-0.34283
-0.1914	0.33835			0.16914	0.08839			-0.90054	0.23177	0.88171	-0.34281
-0.20077	0.33805			0.16815	0.08855			-0.90098	0.2355	0.88199	-0.34636
-0.20077	0.33805			0.15958	0.08703			-0.90098	0.2355	0.88199	-0.34636
-0.20298	0.33825			0.1532	0.08636			-0.90144	0.23792	0.88257	-0.3482
-0.20295	0.33823			0.15104	0.08552			-0.90144	0.23792	0.88257	-0.3482
-0.20973	0.33887			0.14962	0.08551			-0.90149	0.23888	0.88272	-0.3498
-0.20973	0.33887			0.14773	0.08496			-0.90149	0.23888	0.88272	-0.3498
-0.22153	0.33884			0.14629	0.0852			-0.90264	0.24377	0.88459	-0.35183
-0.22153	0.33884			0.14562	0.08544			-0.90267	0.24669	0.88596	-0.35365
-0.22799	0.33942			0.14463	0.08508			-0.90268	0.24668	0.88595	-0.35366
-0.22799	0.33942			0.13693	0.08271			-0.90268	0.24668	0.88595	-0.35366
-0.23108	0.33958			0.13525	0.0821			-0.90412	0.24812	0.88719	-0.35455
-0.23108	0.33958			0.13321	0.08182			-0.90455	0.24917	0.88772	-0.35545
-0.2324	0.33978			0.13283	0.08128			-0.90458	0.24919	0.88772	-0.35545
-0.2324	0.33978			0.13207	0.08135			-0.90496	0.25534	0.88908	-0.36038
-0.24135	0.34103			0.13082	0.08146			-0.90496	0.25534	0.88908	-0.36038
-0.24135	0.34103			0.12721	0.08117			-0.90483	0.26021	0.89049	-0.36524
-0.24394	0.34129			0.11848	0.08059			-0.90483	0.26021	0.89049	-0.36524
-0.24394	0.34129			0.11449	0.08017			-0.90502	0.2624	0.89164	-0.36814
-0.24707	0.34135			0.11361	0.08024			-0.90502	0.2624	0.89164	-0.36814
-0.24707	0.34135			0.11112	0.08006			-0.90412	0.26462	0.89223	-0.37012
-0.25776	0.34151			0.11004	0.0809			-0.90429	0.2753	0.89169	-0.37663
-0.25776	0.34151			0.10902	0.08022			-0.9043	0.2753	0.89166	-0.37664
-0.26035	0.34104			0.10866	0.08015			-0.90407	0.28219	0.89045	-0.38167
-0.26035	0.34104			0.10041	0.07858			-0.90407	0.28219	0.89045	-0.38167
-0.26613	0.34148			0.09359	0.07784			-0.90491	0.28603	0.89038	-0.38454
-0.26613	0.34148			0.09097	0.07751			-0.90489	0.28602	0.89038	-0.38454
-0.27384	0.34054			0.08917	0.07689			-0.90529	0.28802	0.89013	-0.387
-0.27384	0.34054			0.08775	0.07719			-0.90529	0.28802	0.89013	-0.387
-0.2756	0.34082			0.08703	0.07696			-0.90446	0.29587	0.88988	-0.39266
-0.2756	0.34082			0.08618	0.07674			-0.90441	0.29591	0.8899	-0.39261
-0.28996	0.34182			0.08078	0.07612			-0.90405	0.30055	0.88933	-0.39753
-0.28996	0.34182			0.07703	0.07519			-0.90405	0.30055	0.88933	-0.39753
-0.29186	0.34202			0.07545	0.07447			-0.90368	0.30323	0.88928	-0.40061
-0.29186	0.34202			0.0742	0.07391			-0.90375	0.30318	0.88925	-0.40062
-0.30063	0.34303			0.07338	0.07423			-0.90311	0.30569	0.88913	-0.40257
-0.30063	0.34303			0.07256	0.0742			-0.90212	0.31464	0.88854	-0.40867
-0.30283	0.3432			0.0709	0.07399			-0.90216	0.31467	0.88854	-0.40867
-0.30283	0.3432			0.06255	0.07286			-0.90134	0.32132	0.88817	-0.41428
-0.30738	0.34366			0.05675	0.0721			-0.90128	0.3213	0.88813	-0.41428
-0.30738	0.34366			0.05341	0.07118			-0.9008	0.32502	0.88799	-0.41777
-0.31863	0.34363			0.04994	0.07102			-0.90081	0.32502	0.88799	-0.41777
-0.31863	0.34363			0.04917	0.07086			-0.90112	0.33363	0.88803	-0.42414
-0.31863	0.34363			0.04815	0.07095			-0.90114	0.33363	0.88807	-0.42411
-0.32092	0.34355			0.04717	0.07101			-0.9017	0.33751	0.88848	-0.42795
-0.32757	0.34474			0.04398	0.07066			-0.9017	0.33751	0.88848	-0.42795
-0.32757	0.34474			0.03588	0.06994			-0.9008	0.3391	0.88839	-0.43038
-0.33387	0.34524			0.03139	0.07027			-0.9008	0.3391	0.88839	-0.43038
-0.33387	0.34524			0.02932	0.07026			-0.90103	0.34097	0.88886	-0.43225
-0.33578	0.34542			0.02848	0.06973			-0.90338	0.34804	0.88988	-0.43652
-0.33578	0.34542			0.02635	0.07025			-0.90336	0.34805	0.88988	-0.43652
-0.34816	0.34615			0.0262	0.06978			-0.90465	0.35295	0.89112	-0.44072
-0.34816	0.34615			0.01904	0.06826			-0.90465	0.35295	0.89112	-0.44072
-0.35644	0.34683			0.01556	0.06781			-0.90524	0.35483	0.89244	-0.4437
-0.35644	0.34683			0.01218	0.06757			-0.90524	0.35483	0.89244	-0.4437
-0.36547	0.34829			0.01084	0.06728			-0.90616	0.3563	0.89318	-0.44612
-0.36547	0.34829			0.00935	0.06728			-0.90616	0.3563	0.8932	-0.44612
-0.36807	0.34843			0.00845	0.06717			-0.90624	0.36176	0.89352	-0.44925
-0.36807	0.34843			0.00648	0.06664			-0.9073	0.36498	0.89423	-0.45204
-0.37243	0.34945			0.00665	0.06661			-0.90724	0.36497	0.89419	-0.45204
-0.37243	0.34945			-0.00395	0.06537			-0.90724	0.36498	0.89416	-0.45204
-0.38045	0.35043			-0.00677	0.06516			-0.90722	0.3663	0.89494	-0.45378
-0.38045	0.35043			-0.00928	0.06435			-0.90785	0.36816	0.89543	-0.45523
-0.3825	0.35045			-0.01013	0.06465			-0.90784	0.36816	0.89545	-0.45522
-0.3825	0.35045			-0.01046	0.06494			-0.90878	0.3724	0.8959	-0.45749
-0.39087	0.35147			-0.01122	0.06453			-0.90878	0.3724	0.8959	-0.45749
-0.39087	0.35147			-0.01566	0.06429			-0.90984	0.37504	0.89635	-0.45978
-0.39742	0.35186			-0.02636	0.06218			-0.90984	0.37504	0.89635	-0.45978
-0.39742	0.35186			-0.0315	0.0618			-0.91011	0.3768	0.89664	-0.46128
-0.39969	0.35193			-0.03343	0.06151			-0.91011	0.3768	0.89664	-0.46128
-0.39969	0.35193			-0.03541	0.06129			-0.91004	0.3775	0.89711	-0.46244
-0.40979	0.35346			-0.03662	0.06074			-0.91004	0.3775	0.89711	-0.46244
-0.40979	0.35346			-0.03794	0.06132			-0.90929	0.38693	0.89647	-0.46789
-0.41738	0.35404			-0.03839	0.06109			-0.90887	0.39305	0.89625	-0.47306
-0.41738	0.35404			-0.04447	0.05999			-0.90887	0.39305	0.89627	-0.47306
-0.42883	0.35558			-0.05071	0.05944			-0.90901	0.39629	0.89577	-0.47627
-0.42883	0.35558			-0.05323	0.05995			-0.909	0.39627	0.89577	-0.47627
-0.43191	0.35567			-0.05507	0.05967			-0.90878	0.39827	0.89534	-0.4786
-0.43191	0.35567			-0.05585	0.05971			-0.90878	0.39827	0.89534	-0.4786
-0.43709	0.35666			-0.05642	0.05965			-0.90916	0.40578	0.89561	-0.4839
-0.43709	0.35666			-0.05684	0.05983			-0.90916	0.40578	0.89561	-0.4839
-0.44336	0.35755			-0.06737	0.05831			-0.90934	0.41171	0.89519	-0.48941
-0.44336	0.35755			-0.07284	0.05748			-0.90934	0.41171	0.89519	-0.48941
-0.44601	0.35786			-0.07598	0.05668			-0.90931	0.41413	0.89482	-0.49301
-0.44601	0.35786			-0.07649	0.05688			-0.90931	0.41413	0.89482	-0.49301
-0.45684	0.35934			-0.07868	0.0567			-0.90914	0.41628	0.8949	-0.49571
-0.45684	0.35934			-0.07971	0.05625			-0.9101	0.42249	0.89476	-0.49957
-0.46516	0.36045			-0.08099	0.05677			-0.9101	0.4225	0.89475	-0.49959
-0.46516	0.36045			-0.08788	0.05539			-0.91019	0.4277	0.89444	-0.50369
-0.46842	0.36072			-0.09209	0.05521			-0.91019	0.4277	0.89444	-0.50369
-0.46842	0.36072			-0.09658	0.0549			-0.91024	0.43144	0.8932	-0.50862
-0.47792	0.3623			-0.09826	0.05447			-0.91024	0.43144	0.8932	-0.50862
-0.47792	0.3623			-0.09916	0.05429			-0.91044	0.43857	0.89331	-0.51227
-0.47792	0.3623			-0.10002	0.05464			-0.91044	0.43857	0.89331	-0.51227
-0.48159	0.36265			-0.10022	0.0539			-0.91051	0.44415	0.89319	-0.51589
-0.49473	0.36494			-0.1041	0.05359			-0.91051	0.44415	0.89319	-0.51589
-0.49473	0.36494			-0.11367	0.05305			-0.91064	0.44623	0.89332	-0.51845
-0.49792	0.36538			-0.11936	0.05266			-0.91064	0.44623	0.89332	-0.51845
-0.49792	0.36538			-0.12162	0.05217			-0.91074	0.44776	0.89316	-0.52025
-0.50438	0.36646			-0.12214	0.05214			-0.91089	0.44857	0.89323	-0.52154
-0.50438	0.36646			-0.12416	0.052			-0.91089	0.44857	0.89323	-0.52154
-0.51126	0.3672			-0.12498	0.05165			-0.91093	0.44875	0.89286	-0.52262
-0.51126	0.3672			-0.13169	0.05082			-0.91093	0.44875	0.89287	-0.52261
-0.51357	0.36743			-0.13499	0.05065			-0.91092	0.44908	0.89313	-0.52322
-0.51357	0.36743			-0.13766	0.05026
-0.52217	0.36822			-0.13937	0.05002
-0.52217	0.36822			-0.14122	0.04979
-0.52712	0.3687			-0.14155	0.0499
-0.52712	0.3687			-0.14187	0.05015
-0.52976	0.36897			-0.1426	0.04996
-0.52976	0.36897			-0.1534	0.049
-0.53683	0.37049			-0.15834	0.04851
-0.53683	0.37049			-0.16118	0.04822
-0.53966	0.37091			-0.16285	0.04852
-0.53966	0.37091			-0.16297	0.04808
-0.54531	0.37198			-0.16471	0.04784
-0.54531	0.37198			-0.16531	0.04801
-0.55985	0.37397			-0.17807	0.04636
-0.55985	0.37397			-0.18155	0.04638
-0.56643	0.37477			-0.18514	0.04627
-0.56643	0.37477			-0.18706	0.04587
-0.57178	0.37579			-0.18875	0.04587
-0.57178	0.37579			-0.18933	0.04613
-0.5738	0.37624			-0.19233	0.04535
-0.5738	0.37624			-0.198	0.04482
-0.58344	0.37736			-0.2032	0.04382
-0.58344	0.37736			-0.2045	0.04387
-0.58799	0.37851			-0.207	0.04312
-0.58799	0.37851			-0.20784	0.04268
-0.59057	0.37882			-0.20893	0.04303
-0.59057	0.37882			-0.20977	0.04307
-0.59866	0.37987			-0.28191	0.03581
-0.59866	0.37987			-0.32497	0.03084
-0.60122	0.38048			-0.33555	0.02939
-0.60122	0.38048			-0.3473	0.02809
-0.6072	0.38104			-0.35528	0.02748
-0.6072	0.38104			-0.36138	0.02702
-0.61639	0.38253			--	--
-0.61639	0.38253			--	--
-0.63082	0.38361			--	--
-0.63082	0.38361			--	--
-0.63968	0.38435			--	--
-0.63968	0.38435			--	--

## Sheet: Fig.4
Fig. 4e							Fig. 4f
time (s)	diameter(100μm)	diameter(130μm)	diameter(170μm)	diameter(200μm)			blood vessel diameter (μm)	the area of the cluster (×104 μm2)
0.5	0	0	0	0			110	7.16486
1	0.03135	0.193	-0.0779	0.01896			130	8.32495
1.5	0.11386	0.257	0.04633	0.12563			170	8.44217
2	0.14737	0.43712	0.06486	0.21313			200	12.1835
2.5	0.11901	0.39086	0.23879	0.26138
3	0.19047	0.52629	0.39308	0.34611
3.5	0.15908	0.48376	0.42156	0.40047
4	0.16222	0.48381	0.54777	0.42245
4.5	0.20621	0.59124	0.535	0.48265
5	0.18365	0.57891	0.66416	0.52223
5.5	0.25179	0.66006	0.79468	0.56045
6	0.27688	0.62528	0.6799	0.60381
6.5	0.30038	0.75207	0.75371	0.65279
7	0.38395	0.73343	0.81335	0.68354
7.5	0.36206	0.82911	0.79685	0.72335
8	0.39829	0.74107	0.85153	0.75484
8.5	0.44665	0.80533	0.7919	0.77187
9	0.448	0.71029	0.85462	0.8084
9.5	0.51259	0.77643	0.9297	0.8428
10	0.53108	0.73882	0.85572	0.86747
10.5	0.51032	0.78344	0.93739	0.90201
11	0.60122	0.72048	0.93337	0.9494
11.5	0.56351	0.80187	0.91619	0.96968
12	0.59665	0.774	0.96199	0.98734
12.5	0.63906	0.8832	0.90673	0.99189
13	0.61809	0.79859	0.93019	0.99255
13.5	0.68168	0.8669	1	1
14	0.69395	0.80822	0.88695	0.98758
14.5	0.67631	0.88055	0.96088	0.97002
15	0.76896	0.85836	0.93595	0.93728
15.5	0.7429	0.92022	0.8938	0.89129
16	0.76728	0.85908	0.92874	0.8599
16.5	0.81268	0.94198	0.86267	0.84924
17	0.78691	0.91166	0.87696	0.86973
17.5	0.85291	0.91022	0.9299	0.90353
18	0.86346	1	0.82113	0.94015
18.5	0.83964	0.91426	0.88617	0.94875
19	0.92449	0.975	0.8797	0.91733
19.5	0.92275	0.89826	0.82351	0.86127
20	1	0.95895	0.83966	0.81981

## Sheet: Fig.6
Fig. 6c					Fig. 6e						Fig. 6f
Dilution times	GVs@E.coli	GVs@E.coli+US			(×109 U/L)	Control	GVs@E.coli	GVs@E.coli+US			(U/L)	Control	GVs@E.coli	GVs@E.coli+US
1/100	190720	930580			WBC	6.1	5.6	7.9			ALT	41.376	56.913	41.445
	147840	905590				4.8	5.1	6				77.427	63.771	45.595
	151680	827645				5.1	7.9	4.8				42.325	59.79	169.707
1/1000	236800	1071000			Lymph	4.7	3.7	4.9			AST	101.373	113.262	100.224
	192000	1041250				3.6	2.6	4.1				157.749	97.335	84.432
	224000	981750				3.3	5.7	3.6				74.739	130.461	208.429
					Mon	0.2	0.2	0.5			GGT	2.337	3.573	2.667
						0.2	0.2	0.3				3.741	2.606	2.76
						0.2	0.3	0.2				2.217	2.484	2.484
					Gran	1.2	1.7	2.5
						1	2.3	1.6
						1.6	1.9	1

## Sheet: Fig. 7
Fig. 7b	tumor volume (mm3)
Days	Control						Days	US						Days	E.coli+US						Days	GVs@YB1						Days	GVs@YB1+US
1	120.563	59.2934	73.4092	88.7922	106.7		1	47.8223	60.1539	74.576	90.4321	124.229		1	49.0887	53.6154	64.387	64.6074	100.095		1	18.6631	46.9497	49.3299	59.0439	101.415		1	19.4409	20.3578	30.6254	37.22	68.9578
3	160.619	85.6136	141.677	153.949	128.478		3	110.355	105.415	117.756	138.277	177.216		3	90.7872	117.153	104.812	71.4564	102.771		3	36.7275	75.9027	101.232	75.0039	122.442		3	22.0524	37.4423	31.2542	44.2148	70.278
5	356.036	173.573	264.697	211.519	227.858		5	149.032	157.772	176.787	195.648	228.862		5	138.247	152.449	130.635	87.1822	166.351		5	56.7412	89.4453	142.036	89.2372	105.445		5	26.8918	41.536	36.206	52.3734	72.3771
7	437.05	235.95	403.312	299.829	341.266		7	266.616	224.957	306.309	286.356	366.934		7	194.973	191.32	187.591	113.819	272.795		7	87.7063	94.1453	228.9	97.089	120.579		7	31.5576	41.0136	52.3346	65.5542	76.4035
9	569.718	282.529	560.217	402.689	515.545		9	363.781	336.151	395.706	435.015	507.143		9	277.328	248.051	245.907	156.052	386.885		9	104.659	103.95	273.215	106.533	145.832		9	39.846	45.3477	78.4777	70.5918	80.8971
11	653.806	379.812	757	519.252	674.411		11	514.031	475.189	576.71	584.532	672.178		11	451.61	365.398	382.153	185.39	495.743		11	116.439	146.587	343.898	100.359	162.51		11	45.6564	51.0901	90.903	90.1399	115.503
13	899.678	560.127	989.439	685.398	865.436		13	680.06	695.444	789.329	792.147	922.217		13	677.191	557.867	588.148	295.295	641.133		13	125.181	201.658	549.324	125.462	191.811		13	69.2279	73.4009	135.405	104.3	132.373
15	1459.33	657.641	1299.68	1137.23	1103.55		15	989.826	1154.06	1423.54	1277.05	1203.03		15	763.067	657.322	811.305	360.106	795.937		15	224.446	286.467	614.157	188.962	237.336		15	99.6937	113.834	183.494	211.065	177.776
17	1873.33	832.834	1555.79	1851.63	1584.71		17	1255.73	1491.56	1552.08	1504.5	1405.48		17	960.841	748.59	1046.35	482.037	1004.36		17	324.135	295.901	776.294	275.121	335.07		17	116.748	129.663	295.274	256.767	298.632
														19	1224.85	1126.27	1183.73	639.233	1188.32		19	573.533	599.76	1032.04	434.433	643.436		19	134.442	184.521	388.48	348.093	367.753
														21	1586.69	1232.91	1584.79	848.363	1411.34		21	644.121	834.095	1263.35	455.101	702.022		21	210.043	253.268	426.331	494.679	422.703
Fig. 7c	weight (g)
Days	Control
1	19.5	18.56	19.78	20.8	19.05		Days	US						Days	E.coli+US						Days	GVs@YB1						Days	GVs@YB1+US
3	19.36	18.63	19.01	20.8	19.08		1	19.39	20.26	18.05	19.37	17.2		1	20.6	18.65	21.92	18.75	22.75		1	19.84	21.56	20.26	19.25	18.02		1	20.78	21.11	22.22	20.31	18.2
5	19.27	18.91	19.65	21.34	18.96		3	18.67	20.42	18.68	18.88	17.71		3	19.96	17.51	19.32	17.67	22.08		3	19.5	22.18	20.43	18.91	18.8		3	18.7	19.5	19.18	18.88	16.9
7	19.81	17.83	19.12	20.93	18.33		5	19.62	21.13	19	19.2	18.59		5	20.75	18.73	20.36	18.12	22.72		5	17.17	19.46	17.74	16.43	16.33		5	17.72	18.61	18.97	18.64	16.16
9	20.07	18	18.82	20.52	18.38		7	19.81	21.81	19.1	20	18.54		7	20.14	19.34	20.21	18.09	22.18		7	16.73	18.31	17.01	16.18	15.54		7	17.27	17.1	18.09	17.91	15.09
11	19.51	18.03	18.5	20.74	18.46		9	19.58	21.04	18.82	19.01	18.3		9	20.69	19.54	20.71	18.62	22.58		9	16.55	18.05	16.5	16.22	15.19		9	17.13	17.84	17.29	17.37	15.58
13	20.35	18.95	18.95	20.9	19.07		11	18.74	20.47	18.81	18.61	17.75		11	20.74	19.67	20.97	19.1	22.65		11	17.02	18.68	16.88	15.96	15.71		11	18.25	19.04	17.36	18.32	16.08
15	20.17	18.42	19.3	20.99	19.48		13	19.3	21.04	19.4	18.76	18.6		13	21.95	19.94	21.68	19.89	23.59		13	17.63	20	17.41	16.33	16.19		13	18.66	19.74	18.57	19.04	16.18
17	21.52	18.6	19.96	21.96	20.88		15	19.16	20.53	19.25	19.14	18.23		15	21.43	19.53	21.53	19.14	22.95		15	18.27	20.16	17.96	17.15	16.69		15	19.14	19.68	18.24	19.36	16.51
							17	19.04	20.84	19.38	19.82	18.86		17	22.81	19.53	22.5	20.08	23.65		17	19.17	21.12	18.58	17.55	17.86		17	19.47	20.65	19.62	19.66	17.57
														19	22.87	19.71	22.86	19.69	23.36		19	19.48	21.67	19.04	18.69	18.32		19	20.1	20.96	20.15	20.67	17.96
														21	23.36	19.49	22.78	20.05	23.14		21	19.9	21.81	19.85	19.36	18.82		21	21.25	21.56	20.97	21.03	18.84
Fig. 7d	survival (%)
Days	Control	US	E.coli+US	GVs@YB1	GVs@YB1+US
25	100	100	100	100	100
26	100	100	100	100	100
27	66.6667	85.7143	100	100	100
29	50	57.1429	100	100	100
31	33.3333	28.5714	66.6667	85.7143	100
33	0	0	50	85.7143	88.8889
35	0	0	33.3333	57.1429	77.7778
37	0	0	33.3333	28.5714	77.7778
39	0	0	16.6667	28.5714	66.6667
41	0	0	16.6667	14.2857	55.5556
43	0	0	0	14.2857	44.4444
45	0	0	0	0	44.4444

## Sheet: Supplementary Fig. 2
Supplementary Fig. 2c
x (mm)	sim (a.u.)	exp (a.u.)
-2	0.0781819	0.00918196
-1.9	0.0714288	0.0100167
-1.8	0.0668947	0.00834724
-1.7	0.0725007	0.00751252
-1.6	0.0862925	0.00834724
-1.5	0.0970941	0.0066778
-1.4	0.0953212	0.0066778
-1.3	0.0791338	0.0100167
-1.2	0.0644078	0.00834724
-1.1	0.0846521	0.00834724
-1	0.126019	0.00834724
-0.9	0.154225	0.00751252
-0.8	0.147198	0.0066778
-0.7	0.0990923	0.015025
-0.6	0.0970585	0.328882
-0.5	0.245374	0.480801
-0.4	0.445778	0.641069
-0.3	0.653622	0.781302
-0.2	0.834079	0.904007
-0.1	0.956616	0.978297
0	1	1
0.1	0.956616	0.963272
0.2	0.834079	0.874791
0.3	0.653622	0.744574
0.4	0.445778	0.600167
0.5	0.245374	0.449082
0.6	0.0970585	0.300501
0.7	0.0990923	0.00918198
0.8	0.147198	0.00834724
0.9	0.154225	0.00751252
1	0.126019	0.0066778
1.1	0.0846521	0.00834724
1.2	0.0644078	0.00751252
1.3	0.0791338	0.00834724
1.4	0.0953212	0.00918198
1.5	0.0970941	0.00918198
1.6	0.0862925	0.0066778
1.7	0.0725007	0.00584308
1.8	0.0668947	0.00751252
1.9	0.0714288	0.00834724
2	0.0781819	0.00834724

## Sheet: Supplementary Fig. 3
Supplementary Fig. 3b
OD 600nm	0.5	1	2
	375000	550000	732000
	403200	583000	843000
	343000	653000	788000

## Sheet: Supplementary Fig. 4
Supplementary Fig. 4b
GVs@E.coli	GVs@E.coli+US
18	18
17	18
16	17
17	16

## Sheet: Supplementary Fig. 6
Supplementary Fig. 6a(V)				Supplementary Fig. 6b(V)				Supplementary Fig. 6c(V)
x (mm)	Amplitude (a.u.)			x (mm)	Amplitude (a.u.)			x (mm)	Amplitude (a.u.)
-2	0.0897456			-2	0.166786			-2	0.327613
-1.9	0.125672			-1.9	0.157146			-1.9	0.337289
-1.8	0.156502			-1.8	0.138307			-1.8	0.33352
-1.7	0.170043			-1.7	0.116603			-1.7	0.322152
-1.6	0.162189			-1.6	0.0984741			-1.6	0.315392
-1.5	0.138742			-1.5	0.0785326			-1.5	0.333051
-1.4	0.117168			-1.4	0.0393627			-1.4	0.392999
-1.3	0.11316			-1.3	0.0489562			-1.3	0.495311
-1.2	0.111145			-1.2	0.174725			-1.2	0.623442
-1.1	0.0805684			-1.1	0.344192			-1.1	0.754762
-1	0.0491088			-1	0.536837			-1	0.866339
-0.9	0.177817			-0.9	0.723689			-0.9	0.938129
-0.8	0.374174			-0.8	0.871971			-0.8	0.955968
-0.7	0.593794			-0.7	0.952711			-0.7	0.91404
-0.6	0.796315			-0.6	0.948342			-0.6	0.816019
-0.5	0.939183			-0.5	0.858113			-0.5	0.674526
-0.4	0.986686			-0.4	0.699491			-0.4	0.509123
-0.3	0.919848			-0.3	0.504512			-0.3	0.34371
-0.2	0.74584			-0.2	0.310882			-0.2	0.205005
-0.1	0.513753			-0.1	0.14881			-0.1	0.12354
0	0.375925			0	0.0523891			0	0.109771
0.1	0.513753			0.1	0.14881			0.1	0.12354
0.2	0.748953			0.2	0.315689			0.2	0.169073
0.3	0.927835			0.3	0.516693			0.3	0.274378
0.4	1			0.4	0.720928			0.4	0.427852
0.5	0.957128			0.5	0.889611			0.5	0.601864
0.6	0.817346			0.6	0.989085			0.6	0.76817
0.7	0.61607			0.7	1			0.7	0.901366
0.8	0.396471			0.8	0.921405			0.8	0.982126
0.9	0.20191			0.9	0.769758			0.9	1
1	0.0876829			1	0.573797			1	0.95462
1.1	0.108787			1.1	0.367218			1.1	0.854855
1.2	0.141204			1.2	0.18243			1.2	0.716228
1.3	0.151652			1.3	0.0653767			1.3	0.557678
1.4	0.160768			1.4	0.106893			1.4	0.399698
1.5	0.179693			1.5	0.16313			1.5	0.268078
1.6	0.198227			1.6	0.194648			1.6	0.206875
1.7	0.202502			1.7	0.210129			1.7	0.24141
1.8	0.187247			1.8	0.217184			1.8	0.315473
1.9	0.15674			1.9	0.218984			1.9	0.382537
2	0.123385			2	0.217514			2	0.424562

## Sheet: Supplementary Fig. 9
Supplementary Fig. 9c					Supplementary Fig. 9d					Supplementary Fig. 9e
voltage (V)	cluster size (μm)	cluster formation time (s)			duty cycle (%)	cluster size (μm)	cluster formation time (s)			concentration of bacteria (×10-7 /mL)	cluster size (μm)
10	132	115.5			8	137	23.5			100	136
	135	91				156	26				138
	125	69.7				104	51				132
15	155	25.1			10	155	25.1			200	164
	150	21.5				150	21.5				160
	141	20.7				141	20.7				141
25	140	23.1			12	125	17.8			400	186
	121	20.7				122	17.4				178
	133	19.2				142	13.1				182

[truncated: 2 more sheets: Supplementary Fig. 10, Supplementary Fig. 11]
